# Supplementary material for: Unraveling the genomic secrets of Tritonibacter mobilis AK171: a plant growth-promoting bacterium isolated from Avicennia marina
Source: BMC Genomics. 2024 Jul 5;25:672. doi: 10.1186/s12864-024-10555-0 (PMC11225332; doi:10.1186/s12864-024-10555-0)
Supplement: Supplementary file 2 — Supplementary Material 2 [file 12864_2024_10555_MOESM2_ESM.xlsx]

## Sheet: Table S1
Table S1: Plant growth promotion traits of Tritonibacter sp. AK171
PGPR traits	Reaction
Siderophore production	+
IAA production without/with tryptophan	+/+
Phosphate solubilization	-
Hydrolytic enzymes
Cellulases activites	-
Pectinases	-
Proteases	-
Salt tolerance
Growth on LB	+
Growth on LB + 0.3M NaCl	+
Growth on LB + 0.6M NaCl	+
Growth on LB + 2M NaCl	+
Growth on LB + 3M NaCl	-
Growth on LB + 5M NaCl	-
Heat stress
Growth at 37°C	+
Growth at 45°C	-

## Sheet: Table S2
Table S2: Plant growth promotion of AK171 with Arabidobsis
	½ MS	½ MS +100mM NaCl	½ MS +50mM NaCl	½ MS +100mM NaCl
Standard plate Method (SPM)	27.8**	33.6*	34.7****	26.0*
Waterlogging Method (WM)	35.2*	47.3*	28.8*	52.3***

## Sheet: Table S3
Table S3.(A) Pairwise comparisons of Tritonibacter sp. AK171 vs. type strain genomes.
Subject strain	dDDH (d0, in %)	dDDH (d4, in %)	dDDH (d6, in %)	G+C content difference (%)	delta	G+C(%)	No. proteins	Biosample accession
Tritonibacter mobilis subsp. pelagius NBRC102038	60.6	73	64.2	0.37	0.171	58.97	4436	SAMN03339863
Tritonibacter mobilis DSM 23403	62.1	72.6	65.6	0.34	0.158	59	4497	SAMN05444385
Tritonibacter scottomollicae DSM 25328	37.8	24.2	33.2	1.55	0.199	60.89	4414	SAMN07621368
Tritonibacter horizontis O3.65	23.4	21.2	22	2.18	0.27	61.51	4579	SAMN04324894
Leisingera daeponensis DSM 23529	16.6	20.5	16.5	5	0.194	64.33	4353	SAMN02440716
Leisingera aquaemixtae CECT 8399	16.6	20.5	16.5	5.06	0.183	64.39	4313	SAMEA3539551
Phaeobacter inhibens DSM 16374	15.7	20.3	15.7	0.68	0.288	60.02	3923	SAMN02440777
Leisingera methylohalidivorans DSM 14336	16.2	20.1	16.1	2.99	0.165	62.33	4530	SAMN02769646
Ruegeria lacuscaerulensis ITI-1157	14.7	20	14.9	3.64	0.19	62.97	3611	SAMN02436218
Leisingera aquimarina DSM 24565	15.9	20	15.8	2.02	0.158	61.36	5125	SAMN02441453
Ruegeria lacuscaerulensis DSM 11314	14.7	19.8	14.9	3.67	0.18	63.01	3507	SAMN05444404
Tritonibacter aquimaris SM1969	14.7	19.7	14.9	2.98	0.311	56.36	3448	SAMN13164953
Ruegeria meteori CECT 4293	13.8	19.7	14	2.86	0.181	56.48	4701	SAMEA3522225
Ruegeria denitrificans CECT 5091	13.7	19.6	14	2.6	0.204	56.74	4541	SAMEA3542132
Ruegeria arenilitoris CECT 8715	14.5	19.6	14.6	1.94	0.167	61.28	3791	SAMEA104102142
Ruegeria haliotis B1Z28	13.8	19.4	14	2.64	0.269	56.7	4591	SAMN15345213
Ruegeria atlantica CECT 4292	13.6	19.3	13.9	2.96	0.179	56.38	4736	SAMEA3528420
Table S3.(B) OrthoANI values of Tritonibacter sp. AK171 vs. type strain genomes.
	AK171	Tritonibacter aquimaris SM1969	Tritonibacter horizontis O3.65	Tritonibacter mobilis DSM 23403	Tritonibacter mobilis subsp. pelagius NBRC102038	Tritonibacter scottomollicae DSM 25328
AK171 (OrthoANI)		73.3706	78.2881	96.833	96.8484	81.6823
Tritonibacter aquimaris SM1969 (OrthoANI)			72.9293	73.1672	73.0758	73.379
Tritonibacter horizontis O3.65 (OrthoANI)				78.6276	78.7324	79.3409
Tritonibacter mobilis DSM 23403 (OrthoANI)					97.2359	80.9939
Tritonibacter mobilis subsp. pelagius NBRC102038 (OrthoANI)						80.9721
Tritonibacter scottomollicae DSM 25328 (OrthoANI)
Table S3.(C )ANIb Summary for Tritonibacter sp. AK171 vs. type strain genomes
Genome	ANIb [%]	Aligned [%]	Aligned [bp]	Total [bp]
Tritonibacter mobilis NBRC101030 [T]	96.71	95.97	2997082	3123025
Tritonibacter mobilis DSM 23403 [T]	96.71	95.99	2997892	3123025
Tritonibacter mobilis S1942	96.6	95.88	2994379	3123025
Tritonibacter mobilis F1926	96.59	96.31	3007647	3123025
Ruegeria sp. TrichCH4B	96.7	95.77	2990793	3123025
Table S3.(D) ANIm Summary for Tritonibacter sp. AK171 vs. type strain genomes
Genome	ANIm [%]	Aligned [%]	Aligned [bp]	Total [bp]
Tritonibacter mobilis NBRC101030 [T]	96.79	96.8	3023161	3123025
Tritonibacter mobilis DSM 23403 [T]	96.79	96.77	3022144	3123025
Tritonibacter mobilis S1942	96.64	97.09	3032089	3123025
Tritonibacter mobilis F1926	96.63	97.12	3032929	3123025
Ruegeria sp. TrichCH4B	96.75	96.98	3028701	3123025
Table S3.(E) AAI Summary for Tritonibacter sp. AK171 vs. type strain genomes
Label 1	Label 2	AAI
AK171	Tritonibacter mobilis subsp.pelagius NBRC102038	98.5625
AK171	Tritonibacter scottomollicae DSM 25328	87.1214
AK171	Tritonibacter horizontis O3.65	82.8319
AK171	Tritonibacter aquimaris SM1969	72.6402
AK171	Tritonibacter mobilis DSM 23403	98.4399

## Sheet: Table S4
Table S4. List of genes involved on AK171 Bacterial colonization
Gene ID	Location	KO	Gene	Product
Biofilm formation
AK171_GM000117	{3:126304:127596:+}	K01768	Dmel	adenylate cyclase
AK171_GM000824	{3:859014:859619:-}	K10914	crp	CRP/FNR family transcriptional regulator
AK171_GM001460	{3:1515212:1516723:+}	K01657	trpE	anthranilate synthase component I
AK171_GM001462	{3:1518520:1519101:+}	K01658	trpG	anthranilate synthase component II
AK171_GM001655	{3:1725124:1726377:-}	K16011	algA	mannose-1-phosphate guanylyltransferase / mannose-6-phosphate isomerase
AK171_GM002090	{3:2187045:2187710:-}	K11890	impM	type VI secretion system protein ImpM
AK171_GM002091	{3:2187716:2191348:-}	K11891	vasK	type VI secretion system protein ImpL
AK171_GM002093	{3:2192909:2194243:-}	K11893	vasE	type VI secretion system protein ImpJ
AK171_GM002097	{3:2207685:2209043:+}	K11902	impA	type VI secretion system protein ImpA
AK171_GM002098	{3:2209152:2209676:+}	K11901	impB	signal peptidase I
AK171_GM002099	{3:2209713:2211206:+}	K11900	impC	type VI secretion system protein ImpC
AK171_GM002100	{3:2211257:2211754:+}	K11903	hcp	type VI secretion system secreted protein Hcp
AK171_GM002103	{3:2214408:2215529:+}	K11895	vasB	type VI secretion system protein ImpH
AK171_GM002104	{3:2215562:2218285:+}	K11907	vasG	type VI secretion system protein VasG
AK171_GM000661	{3:695283:696386:-}	K01991	wza	ABC-2.OM, wza polysaccharide biosynthesis/export protein
AK171_GM000662	{3:696516:697670:-}	K07265	kpsS	K07265 kpsS, lipB capsular polysaccharide export protein
AK171_GM000824	{3:859014:859619:-}	K10914	crp	CRP/FNR family transcriptional regulator, cyclic AMP receptor protein
AK171_GM001166	{3:1206194:1207522:+}	K07638	envZ	two-component system, OmpR family, osmolarity sensor histidine kinase EnvZ
AK171_GM001721	{3:1792094:1792570:-}	K06204	dksA	DnaK suppressor protein
AK171_GM001788	{3:1863797:1864486:-}	K07782	sdiA	LuxR family transcriptional regulator, quorum-sensing system regulator SdiA
AK171_GM001805	{3:1885938:1886825:+}	K03566	gcvA	LysR family transcriptional regulator, glycine cleavage system transcriptional activator
AK171_GM002380	{3:2512238:2513122:-}	K03566	gcvA	LysR family transcriptional regulator, glycine cleavage system transcriptional activator
AK171_GM002670	{3:2814172:2815095:+}	K04761	oxyR	LysR family transcriptional regulator, hydrogen peroxide-inducible genes activator
AK171_GM002870	{3:3015541:3016242:-}	K07659	ompR	two-component system, OmpR family, phosphate regulon response regulator OmpR
Quorum sensing
AK171_GM000039	{3:42773:43630:-}	K02031	ddpD	ABC.PE.A peptide/nickel transport system ATP-binding protein
AK171_GM000040	{3:43627:44544:-}	K02034	ddpC	ABC.PE.P1 peptide/nickel transport system permease protein
AK171_GM000041	{3:44541:45533:-}	K02033	ddpB	ABC.PE.P peptide/nickel transport system permease protein
AK171_GM000042	{3:45601:47151:-}	K02035	ddpA	ABC.PE.S peptide/nickel transport system substrate-binding protein
AK171_GM000059	{3:65505:66536:-}	K01497	ribA	RIB1 GTP cyclohydrolase II
AK171_GM000126	{3:135098:137038:+}	K01897	ACSL	fadD long-chain acyl-CoA synthetase
AK171_GM000127	{3:137123:137941:+}	K01995	livG	branched-chain amino acid transport system ATP-binding protein
AK171_GM000128	{3:137980:138966:+}	K01997	livH	branched-chain amino acid transport system permease protein
AK171_GM000131	{3:139827:140903:+}	K01998	livM	branched-chain amino acid transport system permease protein
AK171_GM000132	{3:140998:142281:+}	K01999	livK	branched-chain amino acid transport system substrate-binding protein
AK171_GM000133	{3:142399:143235:+}	K01996	livF	branched-chain amino acid transport system ATP-binding protein
AK171_GM000167	{3:183196:183393:+}	K03073	secE	preprotein translocase subunit SecE
AK171_GM000218	{3:226515:227858:+}	K03076	secY	preprotein translocase subunit SecY
AK171_GM000228	{3:235314:236408:+}	K01626	aroF	3-deoxy-7-phosphoheptulonate synthase
AK171_GM000249	{3:255846:257702:-}	K03217	yidC	YidC/Oxa1 family membrane protein insertase
AK171_GM000547	{3:574778:575896:+}	K01999	livK	branched-chain amino acid transport system substrate-binding protein
AK171_GM000548	{3:575954:576874:+}	K01997	livH	branched-chain amino acid transport system permease protein
AK171_GM000549	{3:576871:577854:+}	K01998	livM	branched-chain amino acid transport system permease protein
AK171_GM000550	{3:577847:578596:+}	K01995	livG	branched-chain amino acid transport system ATP-binding protein
AK171_GM000551	{3:578593:579279:+}	K01996	livF	branched-chain amino acid transport system ATP-binding protein
AK171_GM000659	{3:692095:693171:+}	K11752	ribD	diaminohydroxyphosphoribosylaminopyrimidine deaminase / 5-amino-6-(5-phosphoribosylamino)uracil reductase
AK171_GM000801	{3:836206:836571:-}	K03075	secG	preprotein translocase subunit SecG
AK171_GM000824	{3:859014:859619:-}	K10914	crp	CRP/FNR family transcriptional regulator, cyclic AMP receptor protein
AK171_GM000833	{3:866481:867647:+}	K03110	ftsY	fused signal recognition particle receptor
AK171_GM000973	{3:1007096:1008733:-}	K02031	ddpD	ABC.PE.A peptide/nickel transport system ATP-binding protein
AK171_GM000974	{3:1008730:1009545:-}	K02034	ddpC	ABC.PE.P1 peptide/nickel transport system permease protein
AK171_GM000975	{3:1009542:1010498:-}	K02033	ddpB	ABC.PE.P peptide/nickel transport system permease protein
AK171_GM000976	{3:1010500:1012086:-}	K02035	ddpA	ABC.PE.S peptide/nickel transport system substrate-binding protein
AK171_GM001134	{3:1169920:1170675:-}	K01996	livF	branched-chain amino acid transport system ATP-binding protein
AK171_GM001135	{3:1170692:1171447:-}	K01995	livG	branched-chain amino acid transport system ATP-binding protein
AK171_GM001226	{3:1269991:1272078:-}	K02031	ddpD	ABC.PE.A peptide/nickel transport system ATP-binding protein
AK171_GM001227	{3:1272175:1273611:-}	K02034	ddpC	ABC.PE.P1 peptide/nickel transport system permease protein
AK171_GM001228	{3:1273627:1274646:-}	K02033	ddpB	ABC.PE.P peptide/nickel transport system permease protein
AK171_GM001229	{3:1274841:1276508:-}	K02035	ddpA	ABC.PE.S peptide/nickel transport system substrate-binding protein
AK171_GM001237	{3:1283025:1284377:+}	K11749	rseP	regulator of sigma E protease
AK171_GM001292	{3:1338928:1339167:+}	K03666	hfq	host factor-I protein
AK171_GM001305	{3:1354760:1356484:-}	K02035	ABC.	PE.S peptide/nickel transport system substrate-binding protein
AK171_GM001336	{3:1385300:1386625:-}	K01998	livM	branched-chain amino acid transport system permease protein
AK171_GM001337	{3:1386622:1387632:-}	K01997	livH	branched-chain amino acid transport system permease protein
AK171_GM001338	{3:1387636:1388349:-}	K01996	livF	branched-chain amino acid transport system ATP-binding protein
AK171_GM001339	{3:1388346:1389137:-}	K01995	livG	branched-chain amino acid transport system ATP-binding protein
AK171_GM001340	{3:1389247:1390440:-}	K01999	livK	branched-chain amino acid transport system substrate-binding protein
AK171_GM001343	{3:1392896:1394266:+}	K01626	aroF	3-deoxy-7-phosphoheptulonate synthase
AK171_GM001460	{3:1515212:1516723:+}	K01657	trpE	anthranilate synthase component I
AK171_GM001462	{3:1518520:1519101:+}	K01658	trpG	anthranilate synthase component II
AK171_GM001612	{3:1678828:1679112:-}	K03210	yajC	preprotein translocase subunit YajC
AK171_GM001788	{3:1863797:1864486:-}	K07782	sdiA	LuxR family transcriptional regulator, quorum-sensing system regulator SdiA
AK171_GM002012	{3:2103647:2104537:-}	K06998	phzF	trans-2,3-dihydro-3-hydroxyanthranilate isomerase
AK171_GM002400	{3:2533321:2534157:-}	K03100	lepB	signal peptidase I
AK171_GM002443	{3:2570254:2571813:+}	K03106	SRP5	4, ffh signal recognition particle subunit SRP54
AK171_GM002667	{3:2809453:2810607:+}	K01897	ACSL	fadD long-chain acyl-CoA synthetase
AK171_GM002802	{3:2946252:2946743:+}	K03071	secB	preprotein translocase subunit SecB
AK171_GM002861	{3:3004323:3007016:+}	K03070	secA	preprotein translocase subunit SecA
AK171_GM002935	{3:3074065:3075165:+}	K02052	ydcT	ABC.SP.A putative spermidine/putrescine transport system ATP-binding protein
AK171_GM002936	{3:3075271:3076377:+}	K02055	ydcS	ABC.SP.S putative spermidine/putrescine transport system substrate-binding protein
AK171_GM002937	{3:3076489:3078114:+}	K02054	ydcU	ABC.SP.P1 putative spermidine/putrescine transport system permease protein
AK171_GM002938	{3:3078122:3079297:+}	K02053	ydcV	ABC.SP.P putative spermidine/putrescine transport system permease protein
Bacterial chemotaxis
AK171_GM000426	{3:439990:442476:+}	K13924	cheB	two-component system, chemotaxis family, CheB/CheR fusion protein
AK171_GM000442	{3:457935:459704:-}	K03406	mcp	methyl-accepting chemotaxis protein
AK171_GM000557	{3:584893:587367:-}	K13924	cheR	two-component system, chemotaxis family, CheB/CheR fusion protein
AK171_GM000696	{3:727833:730187:+}	K02557	motB	chemotaxis protein MotB
AK171_GM000796	{3:830684:832138:+}	K03406	mcp	methyl-accepting chemotaxis protein
AK171_GM001163	{3:1203364:1204749:-}	K03406	mcp	methyl-accepting chemotaxis protein
AK171_GM001264	{3:1307817:1309967:-}	K03406	mcp	methyl-accepting chemotaxis protein
AK171_GM001432	{3:1484950:1486944:-}	K03406	mcp	methyl-accepting chemotaxis protein
AK171_GM001577	{3:1638286:1642011:-}	K13924	cheBR	two-component system, chemotaxis family, CheB/CheR fusion protein
AK171_GM001596	{3:1664425:1665498:+}	K02410	fliG	flagellar motor switch protein FliG
AK171_GM001625	{3:1694107:1695915:-}	K03406	mcp	methyl-accepting chemotaxis protein
AK171_GM001821	{3:1906949:1909219:+}	K03406	mcp	methyl-accepting chemotaxis protein
AK171_GM002042	{3:2133331:2134554:+}	K03776	aer	aerotaxis receptor
AK171_GM002286	{3:2420864:2423209:+}	K03406	mcp	methyl-accepting chemotaxis protein
AK171_GM002694	{3:2842868:2844670:-}	K03406	mcp	methyl-accepting chemotaxis protein
AK171_GM002889	{3:3029887:3032061:-}	K03406	mcp	methyl-accepting chemotaxis protein
AK171_GM002891	{3:3032628:3033467:+}	K02557	motB	chemotaxis protein MotB
AK171_GM002903	{3:3044093:3044962:+}	K02556	motA	chemotaxis protein MotA
Flagella assembly and motility
AK171_GM001565	{3:1623407:1624258:-}	K02406	fliC	flagellin
AK171_GM001566	{3:1624547:1625389:-}	K02406	fliC	flagellin
AK171_GM001567	{3:1625719:1626567:-}	K02406	fliC	flagellin
AK171_GM001596	{3:1664425:1665498:+}	K02410	fliG	flagellar motor switch protein FliG
AK171_GM002821	{3:2964805:2965653:-}	K02406	fliC	flagellin
AK171_GM002892	{3:3033598:3034866:+}	K02390	flgE	flagellar hook protein FlgE
AK171_GM002893	{3:3034948:3036366:+}	K02396	flgK	flagellar hook-associated protein 1 FlgK
AK171_GM002894	{3:3036370:3037377:+}	K02397	flgL	flagellar hook-associated protein 3 FlgL
AK171_GM002895	{3:3037377:3038480:+}	K02394	flgI	flagellar P-ring protein precursor FlgI
AK171_GM002896	{3:3038979:3039725:-}	K02419	fliP	flagellar biosynthetic protein FliP
AK171_GM002897	{3:3039722:3040018:-}	K02417	fliN	Y, fliN flagellar motor switch protein FliN/FliY
AK171_GM002898	{3:3040011:3040607:-}	K02411	fliH	flagellar assembly protein FliH
AK171_GM002899	{3:3040607:3042322:-}	K02409	fliF	flagellar M-ring protein FliF
AK171_GM002905	{3:3047748:3049787:+}	K02400	flhA	flagellar biosynthesis protein FlhA
AK171_GM002906	{3:3049784:3050563:+}	K02421	fliR	flagellar biosynthetic protein FliR
AK171_GM002907	{3:3050560:3051651:+}	K02401	flhB	flagellar biosynthetic protein FlhB
AK171_GM002910	{3:3052739:3053410:-}	K02393	flgH	flagellar L-ring protein precursor FlgH
AK171_GM002911	{3:3053476:3053892:-}	K02386	flgA	flagella basal body P-ring formation protein FlgA
AK171_GM002912	{3:3053893:3054678:-}	K02392	flgG	flagellar basal-body rod protein FlgG
AK171_GM002913	{3:3054688:3055404:-}	K02391	flgF	flagellar basal-body rod protein FlgF
AK171_GM002914	{3:3055404:3055682:-}	K02420	fliQ	flagellar biosynthetic protein FliQ
AK171_GM002915	{3:3055686:3055982:-}	K02408	fliE	flagellar hook-basal body complex protein FliE
AK171_GM002916	{3:3056006:3056398:-}	K02388	flgC	flagellar basal-body rod protein FlgC
AK171_GM002917	{3:3056415:3056831:-}	K02387	flgB	flagellar basal-body rod protein FlgB
AK171_GM002918	{3:3056875:3058221:+}	K02412	fliI	flagellum-specific ATP synthase
AK171_GM002922	{3:3061188:3062036:-}	K02406	fliC	flagellin
AK171_GM002926	{3:3064555:3065250:+}	K02389	flgD	flagellar basal-body rod modification protein FlgD
Bacterial secretion system
AK171_GM000167	{3:183196:183393:+}	K03073	secE	preprotein translocase subunit SecE
AK171_GM000218	{3:226515:227858:+}	K03076	secY	preprotein translocase subunit SecY
AK171_GM000249	{3:255846:257702:-}	K03217	yidC	family membrane protein insertase
AK171_GM000783	{3:816147:817631:+}	K12340	tolC	outer membrane protein
AK171_GM000801	{3:836206:836571:-}	K03075	secG	preprotein translocase subunit SecG
AK171_GM000833	{3:866481:867647:+}	K03110	ftsY	fused signal recognition particle receptor
AK171_GM001001	{3:1035760:1035975:+}	K03116	tatA	sec-independent protein translocase protein TatA
AK171_GM001002	{3:1035983:1036471:+}	K03117	tatB	sec-independent protein translocase protein TatB
AK171_GM001003	{3:1036468:1037358:+}	K03118	tatC	sec-independent protein translocase protein TatC
AK171_GM001610	{3:1676157:1677125:-}	K03074	secF	preprotein translocase subunit SecF
AK171_GM001611	{3:1677129:1678793:-}	K03072	secD	preprotein translocase subunit SecD
AK171_GM001612	{3:1678828:1679112:-}	K03210	yajC	preprotein translocase subunit YajC
AK171_GM002090	{3:2187045:2187710:-}	K11890	impM	type VI secretion system protein ImpM
AK171_GM002091	{3:2187716:2191348:-}	K11891	impL	type VI secretion system protein ImpL
AK171_GM002092	{3:2191350:2192909:-}	K11892	impK	type VI secretion system protein ImpK
AK171_GM002093	{3:2192909:2194243:-}	K11893	impJ	vasE type VI secretion system protein ImpJ
AK171_GM002097	{3:2207685:2209043:+}	K11902	impA	type VI secretion system protein ImpA
AK171_GM002098	{3:2209152:2209676:+}	K11901	impB	type VI secretion system protein ImpB
AK171_GM002099	{3:2209713:2211206:+}	K11900	impC	type VI secretion system protein ImpC
AK171_GM002100	{3:2211257:2211754:+}	K11903	hcp	type VI secretion system secreted protein Hcp
AK171_GM002103	{3:2214408:2215529:+}	K11895	impH	vasB type VI secretion system protein ImpH
AK171_GM002104	{3:2215562:2218285:+}	K11907	vasG	type VI secretion system protein VasG
AK171_GM002138	{3:2257982:2260030:-}	K11904	vgrG	type VI secretion system secreted protein VgrG
AK171_GM002713	{3:2861126:2863183:-}	K11904	vgrG	type VI secretion system secreted protein VgrG
AK171_GM002802	{3:2946252:2946743:+}	K03071	secB	preprotein translocase subunit SecB
AK171_GM002861	{3:3004323:3007016:+}	K03070	secA	preprotein translocase subunit SecA

## Sheet: Table S5
Table S5.Genes involvement of AK171 Environmental Information Processing and Transporters
Gene ID	Location	KO	Gene	Product
Amino acid transport system
AK171_GM000127	{3:137123:137941:+}	K01995	livG	branched-chain amino acid transport system ATP-binding protein
AK171_GM000128	{3:137980:138966:+}	K01997	livH	branched-chain amino acid transport system permease protein
AK171_GM000131	{3:139827:140903:+}	K01998	livM	branched-chain amino acid transport system permease protein
AK171_GM000132	{3:140998:142281:+}	K01999	livK	branched-chain amino acid transport system substrate-binding protein
AK171_GM000236	{3:243979:245115:+}	K09969	aapJ	general L-amino acid transport system substrate-binding protein
AK171_GM000237	{3:245255:246523:+}	K09970	aapQ	general L-amino acid transport system permease protein
AK171_GM000238	{3:246525:247853:+}	K09971	aapM	general L-amino acid transport system permease protein
AK171_GM000239	{3:247866:248657:+}	K09972	aapP	general L-amino acid transport system ATP-binding protein
AK171_GM000281	{3:286150:287208:+}	K02071	metN	D-methionine transport system ATP-binding protein
AK171_GM000282	{3:287198:287872:+}	K02072	metI	D-methionine transport system permease protein
AK171_GM000283	{3:287910:288686:+}	K02073	metQ	D-methionine transport system substrate-binding protein
AK171_GM000547	{3:574778:575896:+}	K01999	livK	branched-chain amino acid transport system substrate-binding protein
AK171_GM000548	{3:575954:576874:+}	K01997	livH	branched-chain amino acid transport system permease protein
AK171_GM000549	{3:576871:577854:+}	K01998	livM	branched-chain amino acid transport system permease protein
AK171_GM000550	{3:577847:578596:+}	K01995	livG	branched-chain amino acid transport system ATP-binding protein
AK171_GM000551	{3:578593:579279:+}	K01996	livF	branched-chain amino acid transport system ATP-binding protein
AK171_GM001134	{3:1169920:1170675:-}	K01996	livF	branched-chain amino acid transport system ATP-binding protein
AK171_GM001135	{3:1170692:1171447:-}	K01995	livG	branched-chain amino acid transport system ATP-binding protein
AK171_GM001336	{3:1385300:1386625:-}	K01998	livM	branched-chain amino acid transport system permease protein
AK171_GM001337	{3:1386622:1387632:-}	K01997	livH	branched-chain amino acid transport system permease protein
AK171_GM001338	{3:1387636:1388349:-}	K01996	livF	branched-chain amino acid transport system ATP-binding protein
AK171_GM001339	{3:1388346:1389137:-}	K01995	livG	branched-chain amino acid transport system ATP-binding protein
AK171_GM001340	{3:1389247:1390440:-}	K01999	livK	branched-chain amino acid transport system substrate-binding protein
Iron complex and heme transport system
AK171_GM000135	{3:144715:146274:+}	K02011	afuB	fbpB iron(III) transport system permease protein
AK171_GM000137	{3:147533:148543:-}	K02012	afuA	fbpA iron(III) transport system substrate-binding protein
AK171_GM000302	{3:310390:311172:-}	K02013	fepC_2	ABC.FEV.A iron complex transport system ATP-binding protein
AK171_GM000303	{3:311169:312257:-}	K02015	fecD	ABC.FEV.P iron complex transport system permease protein
AK171_GM000304	{3:312261:313106:-}	K02016	fitE	ABC.FEV.S iron complex transport system substrate-binding protein
AK171_GM000997	{3:1032368:1033570:+}	K02010	afuC	fbpC iron(III) transport system ATP-binding protein
AK171_GM001322	{3:1373720:1374568:+}	K02015	fecD	ABC.FEV iron complex transport system substrate-binding protein
AK171_GM001323	{3:1374565:1375548:+}	K02016	fitE	ABC.FAB.S iron complex transport system permease protein
AK171_GM001605	{3:1673263:1673418:-}	K02196	ccmD	heme exporter protein D
AK171_GM001606	{3:1673411:1674145:-}	K02195	ccmC	heme exporter protein C
AK171_GM001607	{3:1674190:1674846:-}	K02194	ccmB	heme exporter protein B
AK171_GM001608	{3:1674843:1675457:-}	K02193	ccmA	heme exporter protein A
AK171_GM001781	{3:1856327:1857400:-}	K02010	afuC	fbpC iron(III) transport system ATP-binding protein
AK171_GM001782	{3:1857393:1859126:-}	K02011	afuB	fbpB iron(III) transport system permease protein
AK171_GM001783	{3:1859186:1860277:-}	K02012	afuA	fbpA iron(III) transport system substrate-binding protein
AK171_GM002081	{3:2175333:2176301:+}	K02012	afuA	fbpA iron(III) transport system substrate-binding protein
AK171_GM002082	{3:2176298:2178004:+}	K02011	afuB	fbpB iron(III) transport system permease protein
AK171_GM002083	{3:2177992:2179035:+}	K02010	afuC	fbpC iron(III) transport system ATP-binding protein
AK171_GM002561	{3:2692538:2693545:+}	K02016	fitE	ABC.FEV.S iron complex transport system substrate-binding protein
AK171_GM002562	{3:2693545:2694585:+}	K02015	fecD	ABC.FEV.P iron complex transport system permease protein
AK171_GM002563	{3:2694582:2695343:+}	K02013	fepC_2	ABC.FEV.A iron complex transport system ATP-binding protein
AK171_GM002609	{3:2737422:2738444:+}	K02012	afuA	fbpA iron(III) transport system substrate-binding protein
AK171_GM002881	{3:3022581:3023477:+}	K02016	fitE	ABC.FEV.S iron complex transport system substrate-binding protein
AK171_GM002882	{3:3023484:3024434:+}	K02015	fecD	ABC.FEV.P iron complex transport system permease protein
AK171_GM002883	{3:3024424:3025368:+}	K02015	fecD	ABC.FEV.P iron complex transport system permease protein
AK171_GM002884	{3:3025365:3026117:+}	K02013	fitB	ABC.FEV.A iron complex transport system ATP-binding protein
AK171_GM002886	{3:3027167:3028099:+}	K02016	fitE	ABC.FEV.S iron complex transport system substrate-binding protein
AK171_GM002887	{3:3028121:3029107:+}	K02015	fecD	ABC.FEV.P iron complex transport system permease protein
AK171_GM002888	{3:3029142:3029879:+}	K02013	fitB	ABC.FEV.A iron complex transport system ATP-binding protein
Phosphate and thiamine transport system
AK171_GM001353	{3:1404312:1405109:+}	K02036	pstB	phosphate transport system ATP-binding protein
AK171_GM002430	{3:2560551:2561372:-}	K02036	pstB	phosphate transport system ATP-binding protein
AK171_GM001351	{3:1401452:1402930:+}	K02037	pstC	phosphate transport system permease protein
AK171_GM001352	{3:1402972:1404297:+}	K02038	pstA	phosphate transport system permease protein
AK171_GM001350	{3:1400303:1401343:+}	K02040	pstS	phosphate transport system substrate-binding protein
AK171_GM002863	{3:3008081:3009634:+}	K02040	pstS	phosphate transport system substrate-binding protein
AK171_GM002698	{3:2849185:2849862:+}	K02062	thiQ	thiamine transport system ATP-binding protein
AK171_GM002697	{3:2847609:2849180:+}	K02063	thiP	thiamine transport system permease protein
AK171_GM002696	{3:2846656:2847633:+}	K02064	thiB	tbpA thiamine transport system substrate-binding protein
AK171_GM001019	{3:1051168:1051926:-}	K02065	mlaF	phospholipid/cholesterol/gamma-HCH transport system ATP-binding protein
Oligosaccharides polyols and lipids transporters
AK171_GM001020	{3:1051923:1052705:-}	K02066	mlaE	phospholipid/cholesterol/gamma-HCH transport system permease protein
AK171_GM001128	{3:1165619:1166071:+}	K02067	mlaD	phospholipid/cholesterol/gamma-HCH transport system substrate-binding protein
AK171_GM001665	{3:1736490:1737608:+}	K07091	lptF	lipopolysaccharide export system permease protein
AK171_GM002316	{3:2448772:2449362:+}	K07323	mlaC	phospholipid transport system substrate-binding protein
AK171_GM000935	{3:968102:969385:+}	K09808	lolC	E lipoprotein-releasing system permease protein
AK171_GM000936	{3:969378:970061:+}	K09810	lolD	lipoprotein-releasing system ATP-binding protein
AK171_GM001665	{3:1736490:1737608:+}	K07091	lptF	lipopolysaccharide export system permease protein
AK171_GM002316	{3:2448772:2449362:+}	K07323	mlaC	phospholipid transport system substrate-binding protein
Glycerol transporter system
AK171_GM002257	{3:2393806:2395539:+}	K17321	glpV	glycerol transport system substrate-binding protein
AK171_GM002258	{3:2395735:2396811:+}	K17324	glpS	glycerol transport system ATP-binding protein
AK171_GM002259	{3:2396821:2397894:+}	K17325	glpT	glycerol transport system ATP-binding protein
AK171_GM002260	{3:2397901:2398764:+}	K17322	glpP	glycerol transport system permease protein
AK171_GM002261	{3:2398779:2399576:+}	K17323	glpQ	glycerol transport system permease protein
AK171_GM002837	{3:2980020:2981858:+}	K18893	vcaM	ATP-binding cassette, subfamily B, multidrug efflux pump
Glycerol 3-phosphate transport system
AK171_GM001427	{3:1480409:1481722:+}	K05813	ugpB	sn-glycerol 3-phosphate transport system substrate-binding protein
AK171_GM001428	{3:1481798:1482679:+}	K05814	ugpA	sn-glycerol 3-phosphate transport system permease protein
AK171_GM001429	{3:1482692:1483600:+}	K05815	ugpE	sn-glycerol 3-phosphate transport system permease protein
AK171_GM001430	{3:1483613:1484662:+}	K05816	ugpC	sn-glycerol 3-phosphate transport system ATP-binding protein
AK171_GM001559	{3:1619485:1620258:-}	K05815	ugpE	sn-glycerol 3-phosphate transport system permease protein
AK171_GM001776	{3:1851010:1852065:-}	K05816	ugpC	sn-glycerol 3-phosphate transport system ATP-binding protein
AK171_GM001777	{3:1852075:1852926:-}	K05815	ugpE	sn-glycerol 3-phosphate transport system permease protein
AK171_GM001778	{3:1852926:1853807:-}	K05814	ugpA	sn-glycerol 3-phosphate transport system permease protein
AK171_GM001779	{3:1853896:1855200:-}	K05813	ugpB	sn-glycerol 3-phosphate transport system substrate-binding protein
Capsular polysaccharide transport system
AK171_GM000394	{3:401876:402883:-}	K10111	malK	mtlK, thuK multiple sugar transport system ATP-binding protein
AK171_GM000395	{3:402896:403726:-}	K10229	smoG	mtlG sorbitol/mannitol transport system permease protein
AK171_GM000396	{3:403742:404608:-}	K10228	smoF	mtlF sorbitol/mannitol transport system permease protein
AK171_GM000397	{3:404713:405978:-}	K10227	smoE	mtlE sorbitol/mannitol transport system substrate-binding protein
AK171_GM001959	{3:2046809:2047468:+}	K09689	kpsT	ABC-2.CPSE.A capsular polysaccharide transport system ATP-binding protein
AK171_GM001960	{3:2047446:2049176:+}	K10107	kpsE	ABC-2.CPSE.P1 capsular polysaccharide transport system permease protein
Fructose transport system
AK171_GM000329	{3:339063:340079:+}	K10552	frcB	fructose transport system substrate-binding protein
AK171_GM000330	{3:340262:341323:+}	K10553	frcC	fructose transport system permease protein
AK171_GM000331	{3:341323:342099:+}	K10554	frcA	fructose transport system ATP-binding protein
Spermidine / putrescine transport system
AK171_GM001814	{3:1899382:1900464:+}	K11072	potA	spermidine/putrescine transport system ATP-binding protein
AK171_GM001815	{3:1900469:1901404:+}	K11071	potB	spermidine/putrescine transport system permease protein
AK171_GM001816	{3:1901397:1902197:+}	K11070	potC	spermidine/putrescine transport system permease protein
AK171_GM001817	{3:1902267:1903292:+}	K11069	potD	spermidine/putrescine transport system substrate-binding protein
AK171_GM002490	{3:2613685:2614536:-}	K11070	potC	spermidine/putrescine transport system permease protein
AK171_GM002491	{3:2614533:2615426:-}	K11071	potB	spermidine/putrescine transport system permease protein
AK171_GM002492	{3:2615426:2616511:-}	K11072	potA	spermidine/putrescine transport system ATP-binding protein
AK171_GM002493	{3:2616568:2617599:-}	K11069	potD	spermidine/putrescine transport system substrate-binding protein
AK171_GM001666	{3:1737605:1738711:+}	K11720	lptG	lipopolysaccharide export system permease protein
AK171_GM001889	{3:1972860:1974680:-}	K13892	gsiA	glutathione transport system ATP-binding protein
AK171_GM002125	{3:2243552:2246056:+}	K12541	lapB	ATP-binding cassette, subfamily C, bacterial LapB
AK171_GM002929	{3:3067437:3068255:-}	K11074	potI	putrescine transport system permease protein
AK171_GM002930	{3:3068252:3069133:-}	K11075	potH	putrescine transport system permease protein
AK171_GM002931	{3:3069133:3070272:-}	K11076	potG	putrescine transport system ATP-binding protein
AK171_GM002932	{3:3070364:3071452:-}	K11073	potF	putrescine transport system substrate-binding protein
AK171_GM001676	{3:1748409:1749374:-}	K01480	sepB	agmatinase 3.5.3.11 Metabolism
AK171_GM001258	{3:1303255:1304109:-}	K00797	speE	SRM spermidine synthase 2.5.1.16
AK171_GM001259	{3:1304106:1304612:-}	K01611	speD	AMD1 S-adenosylmethionine decarboxylase 4.1.1.50
Microcin C transport system
AK171_GM002389	{3:2520807:2522399:-}	K13896	yejF	microcin C transport system ATP-binding protein
AK171_GM002390	{3:2522458:2523564:-}	K13895	yejE	microcin C transport system permease protein
AK171_GM002391	{3:2523569:2524657:-}	K13894	yejB	microcin C transport system permease protein
AK171_GM002392	{3:2524665:2526581:-}	K13893	yejA	microcin C transport system substrate-binding protein
Metalic cation transporter
AK171_GM000111	{3:119110:120042:+}	K11707	troA	mntA, znuA manganese/zinc/iron transport system substrate-binding protein
AK171_GM000112	{3:120044:120847:+}	K11710	troB	mntB, znuC manganese/zinc/iron transport system ATP- binding protein
AK171_GM000113	{3:120885:122087:+}	K11708	troC	mntC, znuB manganese/zinc/iron transport system permease protein
AK171_GM000114	{3:122088:123014:+}	K11709	troD	mntD, znuB manganese/zinc/iron transport system permease protein

## Sheet: Table S6
Table S6. Genes involvement of AK171Two-component systems and signal transduction.
Gene ID	location sens	KO	Gene	Product
AK171_GM002042	{3:2133331:2134554:+}	K03776	aer	aerotaxisreceptor
AK171_GM000948	{3:981977:983119:+}	K01467	ampC	beta-lactamaseclass
AK171_GM000076	{3:83706:84878:+}	K00626	atoB	acetyl-CoAC-acetyl transferase
AK171_GM000321	{3:330865:332043:+}	K00626	atoB	acetyl-CoAC-acetyl transferase
AK171_GM001085	{3:1124228:1125439:-}	K00626	atoB	atoB acetyl-CoAC-acetyltransferase
AK171_GM002668	{3:2810607:2811713:+}	K00626	atoB	acetyl-CoAC-acetyl transferase
AK171_GM002974	{3:3116498:3117673:+}	K00626	atoB	acetyl-CoAC-acetyltrans ferase
AK171_GM001385	{3:1436818:1439151:-}	K13587	cckA	two-component system, cell cycle sensor histidine kinase and response regulator
AK171_GM002385	{3:2515616:2517220:-}	K00404	ccoN	cytochrome C oxidase cbb3-type subunit I
AK171_GM002384	{3:2514873:2515601:-}	K00405	ccoO	cytochrome C oxidase cbb3-type subunit II
AK171_GM002382	{3:2513780:2514664:-}	K00406	ccoP	cytochrome C oxidase cbb3-type subunit III
AK171_GM002383	{3:2514661:2514858:-}	K00407	ccoQ	cytochrome C oxidase cbb3-type subunit IV
AK171_GM000426	{3:439990:442476:+}	K13924	cheB	two-component system chemotaxis family CheB/CheR fusion protein
AK171_GM000557	{3:584893:587367:-}	K13924	cheB	two-component system chemotaxis family CheB/CheR fusion protein
AK171_GM001577	{3:1638286:1642011:-}	K13924	cheB	two-component system chemotaxis family
AK171_GM001406	{3:1460753:1461349:+}	K13588	chpT	histidine phosphotransferase
AK171_GM002272	{3:2406335:2408068:-}	K14980	chvG	two-component system OmpR family sensor
AK171_GM002273	{3:2408108:2408809:-}	K14981	chvI	two-component system OmpR family sensor
AK171_GM001313	{3:1363186:1364331:+}	K02259	COX1	heme a synthase
AK171_GM000824	{3:859014:859619:-}	K10914	crp	CRP/FNR family transcriptional regulator
AK171_GM001247	{3:1292898:1293617:+}	K13584	ctrA	two-component system
AK171_GM000367	{3:375345:376631:+}	K08738	CYC	cytochrome c
AK171_GM002393	{3:2526855:2527355:-}	K08738	CYC	cytochromecMetabolism;Energymetabo
AK171_GM002702	{3:2852724:2853515:+}	K00413	CYC1	Cubiquinol-cytochromecreducta
AK171_GM002701	{3:2851377:2852705:+}	K00412	CYTB	ubiquinol-cytochrome c reductase cytochrome b subunit
AK171_GM000982	{3:1016852:1018603:+}	K10125	dctB	two-component system NtrC family C4-dica
AK171_GM001183	{3:1222514:1224316:+}	K10125	dctB	two-component system NtrC family C4-
AK171_GM000983	{3:1018600:1019853:+}	K10126	dctD	two-component system NtrC family C4-dica
AK171_GM000986	{3:1021914:1023290:+}	K11690	dctM	C4-dicarboxylate transporter DctM subunit
AK171_GM000984	{3:1020099:1021103:+}	K11688	dctP	C4-dicarboxylate-binding protein DctP
AK171_GM000985	{3:1021234:1021914:+}	K11689	dctQ	C4-dicarboxylate transporter DctQ subunit
AK171_GM000822	{3:856637:858109:+}	K04771	degP	htr Aserine protease
AK171_GM001166	{3:1206194:1207522:+}	K07638	envZ	two-component system OmpR family osmolar
AK171_GM001615	{3:1681532:1682485:-}	K10255	FAD6	des Aacyl-lipido mega-6 desaturase
AK171_GM000955	{3:988070:989437:-}	K01915	glnA	GLUL glutamine synthetase
AK171_GM000957	{3:990173:991492:-}	K01915	glnA	GLUL glutamine synthetase
AK171_GM001583	{3:1651131:1652537:+}	K01915	glnA	GLUL glutamine synthetase
AK171_GM002660	{3:2802537:2803943:-}	K01915	glnA	GLUL glutamine synthetase
AK171_GM001582	{3:1650706:1651044:+}	K04751	glnB	nitrogen regulatory protein P-II
AK171_GM002471	{3:2593679:2594017:+}	K04751	glnB	nitrogen regulatory protein P-II1
AK171_GM000412	{3:425267:428095:-}	K00990	glnD	[protein-PII]uridylyl transferase
AK171_GM001287	{3:1330607:1331986:+}	K07712	glnG	ntrC two-component system NtrC family
AK171_GM001286	{3:1329501:1330589:+}	K07708	glnL	ntrB two-component system NtrC family
AK171_GM000442	{3:457935:459704:-}	K03406	mcp	methyl-accepting chemotaxis protein
AK171_GM000796	{3:830684:832138:+}	K03406	mcp	methyl-accepting chemotaxis protein
AK171_GM001163	{3:1203364:1204749:-}	K03406	mcp	methyl-accepting chemotaxis protein
AK171_GM001264	{3:1307817:1309967:-}	K03406	mcp	methyl-accepting chemotaxis protein
AK171_GM001432	{3:1484950:1486944:-}	K03406	mcp	methyl-accepting chemotaxis protein
AK171_GM001625	{3:1694107:1695915:-}	K03406	mcp	methyl-accepting chemotaxis protein
AK171_GM001821	{3:1906949:1909219:+}	K03406	mcp	methyl-accepting chemotaxis protein
AK171_GM002286	{3:2420864:2423209:+}	K03406	mcp	methyl-accepting chemotaxis protein
AK171_GM002694	{3:2842868:2844670:-}	K03406	mcp	methyl-accepting chemotaxis protein
AK171_GM002889	{3:3029887:3032061:-}	K03406	mcp	methyl-accepting chemotaxis protein
AK171_GM002903	{3:3044093:3044962:+}	K02556	motA	chemotaxis protein MotA
AK171_GM001178	{3:1217932:1219839:-}	K14205	mprF	fmtC phosphatidyl glycerollysyl transferas
AK171_GM001289	{3:1334362:1335780:+}	K13599	ntrX	two-component system NtrC family
AK171_GM001288	{3:1332095:1334365:+}	K13598	ntrY	two-component system NtrC family
AK171_GM002870	{3:3015541:3016242:-}	K07659	ompR	two-component system OmpR family
AK171_GM002700	{3:2850914:2851363:+}	K00411	petA	ubiquinol-cytochrome c reductase iron-sulfur subunit
AK171_GM001355	{3:1405840:1406529:+}	K07657	phoB	two-component system, OmpR family, phosphate regulon response regulator
AK171_GM001349	{3:1398974:1400014:+}	K07636	phoR	two-component system OmpR family
AK171_GM000615	{3:642108:643511:-}	K02488	pleD	two-component systemcell cyclere sponse
AK171_GM001350	{3:1400303:1401343:+}	K02040	pstS	phosphate transport system substrate-binding protein
AK171_GM002863	{3:3008081:3009634:+}	K02040	pstS	phosphate transport system substrate-bindiing
AK171_GM002783	{3:2925245:2925799:-}	K15012	regA	two-component system
AK171_GM002785	{3:2926623:2928020:+}	K15011	regB	two-component system
AK171_GM001788	{3:1863797:1864486:-}	K07782	sdiA	LuxR family transcriptional regulator
AK171_GM001809	{3:1893931:1895427:-}	K07793	tctA	putative tricarboxylic transport membrane
AK171_GM002604	{3:2732216:2733736:-}	K07793	tctA	putative tricarboxylic transport membrane
AK171_GM001810	{3:1895441:1895878:-}	K07794	tctB	putative tricarboxylic transport membrane
AK171_GM002605	{3:2733749:2734234:-}	K07794	tctB	putative tricarboxylic transport membrane
AK171_GM002606	{3:2734322:2735302:-}	K07795	tctC	putative tricarboxylic transport membrane
AK171_GM002608	{3:2736067:2737452:+}	K07649	tctE	two-component system OmpR family sensor
AK171_GM000783	{3:816147:817631:+}	K12340	tolC	outer membrane protein Environmental

## Sheet: Table S7
Table S7.Function highlight of Tritonibacter sp. AK171 genome
Gene ID	Locus/ sense	KO	Gene	Product
Tropodithietic acid (TDA) production
AK171_GM000056	{3:63265:64242:+}	K08720	ompU	outer membrane protein OmpU
AK171_GM000134	{3:143252:144469:+}	K01912	paaK	phenylacetate-CoA ligase
AK171_GM000153	{3:169452:170327:-}	K00074	paaH	3-hydroxybutyryl-CoA dehydrogenase
AK171_GM000401	{3:412880:413779:-}	K02616	paaX	phenylacetic acid degradation operon negative regulatory protein
AK171_GM000402	{3:413816:415846:-}	K02618	paaZ	oxepin-CoA hydrolase / 3-oxo-56-dehydrosuberyl-CoA semialdehyde dehydrogenase
AK171_GM000403	{3:416005:416790:+}	K15866	paaG	2-(12-epoxy-12-dihydrophenyl)acetyl-CoA isomerase
AK171_GM000404	{3:416794:417249:+}	K02614	paaI	acyl-CoA thioesterase 3.1.2.
AK171_GM000405	{3:417285:418595:+}	K01912	paaK	phenylacetate-CoA ligase
AK171_GM000888	{3:921909:922796:-}	K05596	iciA	LysR family transcriptional regulator
AK171_GM000947	{3:981003:981884:-}	K17850	ampR	LysR family transcriptional regulator regulator of gene expression of beta-lactamase
AK171_GM001473	{3:1530546:1531325:-}	K15866	paaG	2-(12-epoxy-12-dihydrophenyl)acetyl-CoA isomerase
AK171_GM002060	{3:2152390:2153286:-}	K02623	pcaQ	LysR family transcriptional regulator pca operon transcriptional activator
AK171_GM002670	{3:2814172:2815095:+}	K04761	oxyR	LysR family transcriptional regulator hydrogen peroxide-inducible genes activator
AK171_GM002870	{3:3015541:3016242:-}	K07659	ompR	two-component system
Terpenoid backbone biosynthesis
AK171_GM000066	{3:71838:73064:-}	K03185	ubiH	2-octaprenyl-6-methoxyphenol hydroxylase
AK171_GM000321	{3:330865:332043:+}	K00626	atoB	acetyl-CoA C-acetyltransferase
AK171_GM001234	{3:1280235:1281005:+}	K00806	uppS	undecaprenyl diphosphate synthase
AK171_GM001236	{3:1281848:1283020:+}	K00099	dxr	1-deoxy-D-xylulose-5-phosphate reductoisomerase
AK171_GM001284	{3:1327175:1328323:-}	K12506	ispDF	2-C-methyl-D-erythritol 4-phosphate cytidylyltransferase
AK171_GM001760	{3:1834645:1835778:-}	K03526	gcpE	ispG (E)-4-hydroxy-3-methylbut-2-enyl-diphosphate synthase
AK171_GM002409	{3:2540860:2541810:+}	K03527	ispH	lytB 4-hydroxy-3-methylbut-2-en-1-yl diphosphate reductase
AK171_GM002668	{3:2810607:2811713:+}	K00626	atoB	acetyl-CoA C-acetyltransferase
AK171_GM002866	{3:3011423:3013351:-}	K01662	dxs	1-deoxy-D-xylulose-5-phosphate synthase
AK171_GM002867	{3:3013380:3014243:-}	K00795	ispA	farnesyl diphosphate synthase
AK171_GM002974	{3:3116498:3117673:+}	K00626	atoB	acetyl-CoA C-acetyltransferase
Molybdopterin-binding domain and could be a sulfite oxidase
AK171_GM000405	{3:417285:418595:+}	K01912	paaK	phenylacetate-CoA ligase
AK171_GM001044	{3:1078003:1079670:-}	K00381	cysI	sulfite reductase (NADPH) hemoprotein beta-component
AK171_GM001055	{3:1090490:1091755:+}	K01912	PaaK	Phenylacetate-coenzyme A ligase adenylate-forming domain family H Coenzyme transport
AK171_GM002421	{3:2548329:2549501:+}	K14155	patB	malY cystathione beta-lyase
Detoxification systems (e.g. ROS, peroxides) and abiotic stress tolerance genes
AK171_GM000029	{3:30816:31502:+}	K03498	trkH	trkG/ktrB proteins mediate K+ uptake in bacteria
AK171_GM000030	{3:31499:32845:+}	K03498	trkH	trkG ktrB trk system potassium uptake protein
AK171_GM000035	{3:37386:38693:+}	K00428	cytoc	hrome c peroxidase
AK171_GM000143	{3:153213:155921:+}	K03695	clpB	ATP-dependent Clp protease ATP-binding subunit ClpB
AK171_GM000632	{3:663655:665109:-}	K03315	nhaC	Na+:H+ antiporter NhaC family
AK171_GM000699	{3:731660:733975:-}	K03694	clpA	ATP-dependent Clp protease ATP-binding subunit ClpA
AK171_GM001104	{3:1142005:1142382:-}	K05564	phaG	multicomponent K+:H+ antiporter subunit G
AK171_GM001105	{3:1142393:1142662:-}	K05563	phaF	multicomponent K+:H+ antiporter subunit F
AK171_GM001106	{3:1142659:1143156:-}	K05562	phaE	multicomponent K+:H+ antiporter subunit E
AK171_GM001107	{3:1143156:1144796:-}	K05561	phaD	multicomponent K+:H+ antiporter subunit D
AK171_GM001108	{3:1144793:1145146:-}	K05560	phaC	multicomponent K+:H+ antiporter subunit C
AK171_GM001109	{3:1145151:1148012:-}	K05559	phaA	multicomponent K+:H+ antiporter subunit A
AK171_GM001121	{3:1160808:1161440:+}	K01358	clpP	CLPP ATP-dependent Clp protease protease subunit 3.4.21.92
AK171_GM001122	{3:1161592:1162857:+}	K03544	clpX	CLPX ATP-dependent Clp protease ATP-binding subunit ClpX
AK171_GM001515	{3:1579890:1580414:+}	K03564	BCP	PRXQ DOT5 peroxiredoxin Q/BCP
AK171_GM001633	{3:1703146:1703745:-}	K03782	katG	catalase-peroxidase 1.11.1.21
AK171_GM001633	{3:1703146:1703745:-}	K04564	SOD2	superoxide dismutase Fe-Mn family
AK171_GM002043	{3:2134728:2136605:+}	K03455	TC.KE	F monovalent cation:H+ antiporter-2 CPA2 family
AK171_GM002063	{3:2155361:2155765:+}	K01607	pcaC	4-carboxymuconolactone decarboxylase
AK171_GM002104	{3:2215562:2218285:+}	K11907	vasG	clpV type VI secretion system protein VasG
AK171_GM002360	{3:2491140:2492084:-}	K07301	yrbG	cation:H+ antiporter
AK171_GM002373	{3:2504440:2504763:-}	K06891	clpS	ATP-dependent Clp protease adaptor protein ClpS
AK171_GM002669	{3:2811781:2813997:-}	K03782	katG	catalase-peroxidase
AK171_GM002794	{3:2939100:2939657:+}	K01419	hslV	clpQ ATP-dependent HslUV protease peptidase subunit HslV 3.4.25.2
AK171_GM002840	{3:2985042:2985815:+}	K08714	VGSC	voltage-gated sodium channel
Choline dehydrogenase
AK171_GM000897	{3:932403:934067:+}	K00108	betA	CHDH choline dehydrogenase
AK171_GM001804	{3:1884210:1885820:-}	K00108	betA	CHDH choline dehydrogenase
Colanic acid biosynthesis
AK171_GM002248	{3:2382639:2383853:-}	K16703	wcaL	colanic acid biosynthesis glycosyltransferase WcaL
AK171_GM002252	{3:2388076:2388765:-}	K16703	wcaL	colanic acid biosynthesis glycosyltransferase WcaL
Pentose phosphate pathway
AK171_GM000110	{3:117803:118867:-}	K01619	deoC	DERA deoxyribose-phosphate aldolase
AK171_GM000337	{3:345647:346294:-}	K01625	eda	2-dehydro-3-deoxyphosphogluconate aldolase / (4S)-4-hydroxy-2-oxoglutarate aldolase
AK171_GM000338	{3:346299:348110:-}	K01690	edd	phosphogluconate dehydratase
AK171_GM000339	{3:348144:349595:-}	K00036	G6PD	zwf glucose-6-phosphate 1-dehydrogenase
AK171_GM000340	{3:349621:351231:-}	K01810	GPI	pgi glucose-6-phosphate isomerase
AK171_GM000472	{3:494425:494907:+}	K01808	rpiB	ribose 5-phosphate isomerase B
AK171_GM000624	{3:654558:655541:-}	K11532	glpX-	SEBP fructose-16-bisphosphatase II / sedoheptulose-17-bisphosphatase
AK171_GM000712	{3:748730:749752:-}	K00948	PRPS	prsA ribose-phosphate pyrophosphokinase
AK171_GM000797	{3:832224:833126:-}	K01623	ALDO	fructose-bisphosphate aldolase class I
AK171_GM000814	{3:848530:849372:+}	K01807	rpiA	ribose 5-phosphate isomerase A
AK171_GM001075	{3:1112331:1113548:+}	K01839	deoB	phosphopentomutase
AK171_GM001318	{3:1369648:1370319:+}	K01057	PGLS	pgl devB 6-phosphogluconolactonase
AK171_GM001491	{3:1549560:1551581:+}	K00615	tktA	tktB transketolase
AK171_GM002218	{3:2336749:2337402:+}	K00616	talA	talB transaldolase
AK171_GM002627	{3:2760628:2761515:+}	K00874	kdgK	2-dehydro-3-deoxygluconokinase
AK171_GM002823	{3:2968254:2969126:+}	K00852	rbsK	RBKS ribokinase
Terpenoid Biosynthesis
AK171_GM000066	{3:71838:73064:-}	K03185	ubiH	2-octaprenyl-6-methoxyphenol hydroxylase
AK171_GM000214	{3:223367:224107:-}	K03183	ubiE	demethylmenaquinone methyltransferase
AK171_GM002851	{3:2992854:2993597:-}	K00568	ubiG	2-polyprenyl-6-hydroxyphenyl methylase
AK171_GM002976	{3:3119306:3120058:-}	K03183	ubiE	demethylmenaquinone methyltransferase
Cobalamine VitB12
AK171_GM000421	{3:435394:435939:-}	K02231	cobP	cobU adenosylcobinamide kinase
AK171_GM000562	{3:591314:592078:-}	K02228	cobF	precorrin-6A synthase
AK171_GM000567	{3:594301:595038:-}	K02303	cobA	uroporphyrin-III C-methyltransferase 2
AK171_GM000568	{3:595035:596351:-}	K02224	cobB	cbiA cobyrinic acid ac-diamide synthase
AK171_GM000569	{3:596433:597227:-}	K05936	cobM	cbiF precorrin-4/cobalt-precorrin-4 C11-methyltransferase
AK171_GM000571	{3:597583:598791:-}	K00595	cobL	precorrin-6Y C515-methyltransferase (decarboxylating)
AK171_GM000572	{3:598790:599551:+}	K05895	cobK	cbiJ precorrin-6A/cobalt-precorrin-6A reductase
AK171_GM000574	{3:600354:601091:-}	K03394	cobI	cbiL precorrin-2/cobalt-factor-2 C20-methyltransferase
AK171_GM000575	{3:601088:601717:-}	K06042	cobH	cbiC precorrin-8X/cobalt-precorrin-8 methylmutase
AK171_GM000576	{3:601719:602825:-}	K02229	cobG	precorrin-3B synthase
AK171_GM000577	{3:602873:606118:-}	K02230	cobN	cobaltochelatase CobN
AK171_GM000578	{3:606261:607295:-}	K02234	cobW	cobalamin biosynthesis protein CobW
AK171_GM000580	{3:608155:608829:+}	K19221	cobA	btuR cob(I)alamin adenosyltransferase
AK171_GM000785	{3:819256:820722:-}	K02232	cobQ	cbiP adenosylcobyric acid synthase
AK171_GM001046	{3:1079983:1080813:-}	K02303	cobA	uroporphyrin-III C-methyltransferase
AK171_GM001321	{3:1371815:1373716:+}	K16092	btuB	vitamin B12 transporter
AK171_GM001970	{3:2059466:2060452:+}	K09882	cobS	cobaltochelatase
AK171_GM001972	{3:2061168:2063045:+}	K09883	cobT	cobaltochelatase
AK171_GM002044	{3:2136640:2137650:-}	K00768	cobU	cobT nicotinate-nucleotide--dimethylbenzimidazole phosphoribosyltransferase
AK171_GM002045	{3:2137752:2138504:+}	K02233	cobS	cobV adenosylcobinamide-GDP ribazoletransferase
AK171_GM002424	{3:2551270:2552268:+}	K02225	cobC1	cobC cobalamin biosynthetic protein CobC --
AK171_GM002425	{3:2552265:2553176:+}	K02227	cbiB	cobD adenosylcobinamide-phosphate synthase
Homoserine Lactone
AK171_GM000078	{3:85459:86088:+}	K05834	rhtB	homoserine/homoserine lactone efflux protein
AK171_GM000417	{3:431564:432451:+}	K14731	mlhB	chnC epsilon-lactone hydrolase
Phenylalanine, tyrosine and tryptophan biosynthesis
AK171_GM000228	{3:235314:236408:+}	K01626	aroF	aroG aroH 3-deoxy-7-phosphoheptulonate synthase
AK171_GM001460	{3:1515212:1516723:+}	K01657	trpE	anthranilate synthase component I
AK171_GM001462	{3:1518520:1519101:+}	K01658	trpG	anthranilate synthase component II
AK171_GM001463	{3:1519098:1520120:+}	K00766	trpD	anthranilate phosphoribosyltransferase
AK171_GM001465	{3:1520817:1521626:+}	K01609	trpC	indole-3-glycerol phosphate synthase
AK171_GM002695	{3:2845078:2846181:-}	K01736	aroC	chorismate synthase
AK171_GM002805	{3:2948121:2948951:-}	K00014	aroE	shikimate dehydrogenase
Tryptophan biosynthesis
AK171_GM000409	{3:421875:422903:-}	K01867	trpS	tryptophanyl-tRNA synthetase
Genes required for assimilatory sulfate reduction (H2S production)
AK171_GM001043	{3:1077238:1077999:-}	K00390	cysH	phosphoadenosine phosphosulfate reductase
AK171_GM000945	{3:978865:980022:+}	K07168	CBS	domain-containing membrane protein cystathionine β synthase
Antagonism VOCs
AK171_GM000066	{3:71838:73064:-}	K03185	ubiH	2-octaprenyl-6-methoxyphenol hydroxylase
AK171_GM000214	{3:223367:224107:-}	K03183	ubiE	demethylmenaquinone methyltransferase / 2-methoxy-6-polyprenyl-14-benzoquinol methylase
AK171_GM000487	{3:512364:513560:-}	K03185	ubiH	2-octaprenyl-6-methoxyphenol hydroxylase
AK171_GM002851	{3:2992854:2993597:-}	K00568	ubiG	2-polyprenyl-6-hydroxyphenyl methylase / 3-demethylubiquinone-9 3-methyltransferase
AK171_GM002975	{3:3117776:3119302:-}	K03688	ubiB	ubiquinone biosynthesis protein
AK171_GM002976	{3:3119306:3120058:-}	K03183	ubiE	demethylmenaquinone methyltransferase / 2-methoxy-6-polyprenyl-14-benzoquinol methylase
Acetoin production
AK171_GM000483	{3:508977:509999:-}	K00053	ilvC	ketol-acid reductoisomerase
AK171_GM000846	{3:881279:882991:+}	K01652	ilvB	acetolactate synthase I/II/III large subunit
AK171_GM001118	{3:1157220:1158833:-}	K01652	ilvI	acetolactate synthase I/II/III large subunit
AK171_GM001743	{3:1816577:1818328:+}	K01652	ilvG	acetolactate synthase I/II/III large subunit
AK171_GM001744	{3:1818394:1818954:+}	K01653	ilvH	acetolactate synthase I/III small subunit
AK171_GM002323	{3:2453697:2455499:+}	K01687	ilvD	dihydroxy-acid dehydratase
AK171_GM002569	{3:2699904:2700869:+}	K01754	ilvA	threonine dehydratase
AK171_GM002830	{3:2973516:2974742:+}	K01754	ilvA	threonine dehydratase
AK171_GM002872	{3:3016912:3017778:+}	K00826	ilvE	branched-chain amino acid aminotransferase
AK171_GM002960	{3:3101501:3102454:-}	K01754	ilvA	tdcB threonine dehydratase
Arginine biosynthesis
AK171_GM000243	{3:250795:251640:-}	K00930	argB	acetylglutamate kinase
AK171_GM002859	{3:3002036:3003262:-}	K00620	argJ	glutamate N-acetyltransferase / amino-acid N-acetyltransferase
Folate biosynthesis
AK171_GM000059	{3:65505:66536:-}	K01497	ribA	RIB1 GTP cyclohydrolase II
AK171_GM000479	{3:504417:505337:+}	K01633	folB	78-dihydroneopterin aldolase/epimerase/oxygenase 4.1.2.25 5.1.99.8 1.13.11.81
AK171_GM000480	{3:505334:506329:+}	K00796	folP	dihydropteroate synthase 2.5.1.15
AK171_GM000665	{3:699886:701028:+}	K14652	ribBA	34-dihydroxy 2-butanone 4-phosphate synthase / GTP cyclohydrolase II 4.1.99.12 3.5.4.25
AK171_GM000840	{3:873334:874437:+}	K09007	folE2	GTP cyclohydrolase IB 3.5.4.16
AK171_GM001034	{3:1068604:1069626:+}	K07141	mocA	molybdenum cofactor cytidylyltransferase 2.7.7.76
AK171_GM001466	{3:1521644:1522114:+}	K03637	moaC	CNX3 cyclic pyranopterin monophosphate synthase 4.6.1.17
AK171_GM001467	{3:1522118:1523290:+}	K03750	moeA	molybdopterin molybdotransferase 2.10.1.1
AK171_GM001767	{3:1843187:1843663:-}	K09457	queF	7-cyano-7-deazaguanine reductase 1.7.1.13
AK171_GM001768	{3:1843668:1844375:-}	K10026	queE	7-carboxy-7-deazaguanine synthase 4.3.99.3
AK171_GM001769	{3:1844372:1844725:-}	K01737	queD	ptpS PTS 6-pyruvoyltetrahydropterin/6-carboxytetrahydropterin synthase 4.2.3.12 4.1.2.50
AK171_GM001770	{3:1844725:1845426:-}	K06920	queC	7-cyano-7-deazaguanine synthase 6.3.4.20
AK171_GM001881	{3:1964279:1965286:+}	K03639	moaA	CNX2 GTP 3'8-cyclase 4.1.99.22
AK171_GM001983	{3:2071612:2072259:-}	K02619	pabC	4-amino-4-deoxychorismate lyase 4.1.3.38
AK171_GM001984	{3:2072214:2073341:-}	K01665	pabB	para-aminobenzoate synthetase component I 2.6.1.85
AK171_GM002309	{3:2442235:2442528:-}	K01724	PCBD	phhB 4a-hydroxytetrahydrobiopterin dehydratase 4.2.1.96
AK171_GM002407	{3:2539413:2540000:-}	K00950	folK	2-amino-4-hydroxy-6-hydroxymethyldihydropteridine diphosphokinase 2.7.6.3
AK171_GM002534	{3:2658880:2660151:-}	K11754	folC	dihydrofolate synthase / folylpolyglutamate synthase
AK171_GM002534	{3:2658880:2660151:-}	K11754	folC	dihydrofolate synthase / folylpolyglutamate synthase 6.3.2.12 6.3.2.17
Glutamate Biosyntheis
AK171_GM002688	{3:2833061:2837593:-}	K00265	gltB	glutamate synthase (NADPH/NADH) large chain 1.4.1.13 1.4.1.14
AK171_GM002689	{3:2837669:2839096:-}	K00266	gltD	glutamate synthase (NADPH/NADH) small chain 1.4.1.13 1.4.1.14
Lipopolysaccharides
AK171_GM000014	{3:15029:15829:+}	K00979	kdsB	3-deoxy-manno-octulosonate cytidylyltransferase (CMP-KDO synthetase) 2.7.7.38
AK171_GM000023	{3:24723:25481:-}	K06861	lptB	lipopolysaccharide export system ATP-binding protein 3.6.3 COG1137 ABC-type li
AK171_GM000024	{3:25481:25915:-}	K09774	lptA	lipopolysaccharide export system protein LptA
AK171_GM000025	{3:25982:26581:-}	K11719	lptC	lipopolysaccharide export system protein LptC
AK171_GM000053	{3:59312:59845:-}	K03643	lptE	rlpB LPS-assembly lipoprotein
AK171_GM000126	{3:135098:137038:+}	K01897	ACSL	fadD long-chain acyl-CoA synthetase 6.2.1.3 COG1022 Long-chain acyl-CoA synth
AK171_GM000507	{3:534526:535710:-}	GO:000	FtsX-like	lipopolysaccharide biosynthetic process;
AK171_GM000931	{3:964010:964807:+}	K01627	kdsA	2-dehydro-3-deoxyphosphooctonate aldolase (KDO 8-P synthase) 2.5.1.55
AK171_GM001242	{3:1288378:1289163:+}	K00677	lpxA	UDP-N-acetylglucosamine acyltransferase 2.3.1.129
AK171_GM001244	{3:1289970:1291136:+}	K00748	lpxB	lipid-A-disaccharide synthase 2.4.1.182
AK171_GM001394	{3:1449888:1450961:-}	K02536	lpxD	UDP-3-O-[3-hydroxymyristoyl] glucosamine N-acyltransferase 2.3.1.191
AK171_GM001597	{3:1665637:1666554:+}	K02517	lpxL	htrB Kdo2-lipid IVA lauroyltransferase 2.3.1.241
AK171_GM001665	{3:1736490:1737608:+}	K07091	lptF	lipopolysaccharide export system permease protein
AK171_GM001666	{3:1737605:1738711:+}	K11720	lptG	lipopolysaccharide export system permease protein
AK171_GM001882	{3:1965297:1966598:+}	K02527	kdtA	waaA 3-deoxy-D-manno-octulosonic-acid transferase 2.4.99.12 2.4.99.13 2.4.99.14
AK171_GM001883	{3:1966609:1967667:+}	K12989	lpcC	mannosyltransferase 2.4.1.
AK171_GM001917	{3:2004834:2005781:-}	K02535	lpxC	UDP-3-O-[3-hydroxymyristoyl] N-acetylglucosamine deacetylase 3.5.1.108
AK171_GM001961	{3:2049181:2050014:+}	K01627	kdsA	2-dehydro-3-deoxyphosphooctonate aldolase (KDO 8-P synthase) 2.5.1.55
AK171_GM002500	{3:2623899:2625095:+}	K02527	kdtA	waaA 3-deoxy-D-manno-octulosonic-acid transferase 2.4.99.12 2.4.99.13 2.4.99.14
AK171_GM002501	{3:2625082:2626083:+}	K00912	lpxK	tetraacyldisaccharide 4'-kinase 2.7.1.130
Iron uptake
AK171_GM000309	{3:316879:317559:+}	K03561	exbB	biopolymer transport protein ExbB
AK171_GM000310	{3:317559:317951:+}	K03559	exbD	biopolymer transport protein ExbD
AK171_GM000311	{3:317956:318351:+}	K03559	exbD	biopolymer transport protein ExbD
AK171_GM000312	{3:318348:319223:+}	K03832	tonB	periplasmic protein TonB
AK171_GM000901	{3:936859:938052:-}	K07552	bcr	tcaB MFS transporter DHA1 family multidrug resistance protein
AK171_GM001357	{3:1407614:1408837:+}	K00252	GCDH	gcdH glutaryl-CoA dehydrogenase 1.3.8.6
AK171_GM001515	{3:1579890:1580414:+}	K03564	BCP	PRXQ DOT5 peroxiredoxin Q/BCP 1.11.1.15
AK171_GM002563	{3:2694582:2695343:+}	K02013	FhuC	ABC.FEV.A iron complex transport system ATP-binding protein
Flavonoides
AK171_GM001041	{3:1075793:1076665:-}	K00528	fpr	ferredoxin/flavodoxin---NADP+ reductase 1.18.1.2 1.19.1.1 }
AK171_GM000155	{3:171400:172329:-}	K03522	etfA	electron transfer flavoprotein alpha subunit
Antioxidant thioredoxin system (TS)
AK171_GM000063	{3:70029:70964:+}	K05838	ybbN	putative thioredoxin
AK171_GM002004	{3:2094404:2095345:+}	K00384	trxB	TRR thioredoxin reductase (NADPH) 1.8.1.9
Polyketides synthase
AK171_GM000076	{3:83706:84878:+}	K00626	atoB	acetyl-CoA C-acetyltransferase
AK171_GM000770	{3:806438:807865:-}	K01928	murE	UDP-N-acetylmuramoyl-L-alanyl-D-glutamate--26-diaminopimelate ligase
AK171_GM000918	{3:951677:952222:+}	K03823	pat	phosphinothricin acetyltransferase
AK171_GM001085	{3:1124228:1125439:-}	K00626	atoB	acetyl-CoA C-acetyltransferase
AK171_GM001242	{3:1288378:1289163:+}	K00677	lpxA	UDP-N-acetylglucosamine acyltransferase
AK171_GM001394	{3:1449888:1450961:-}	K02536	lpxD	UDP-3-O-[3-hydroxymyristoyl] glucosamine N-acyltransferase
AK171_GM001403	{3:1458823:1459674:-}	K00655	plsC	1-acyl-sn-glycerol-3-phosphate acyltransferase
AK171_GM001528	{3:1591895:1593274:+}	K00162	pdhB	pyruvate dehydrogenase E1 component beta subunit
AK171_GM001529	{3:1593286:1594611:+}	K00627	aceF	pdhC pyruvate dehydrogenase E2 component (dihydrolipoamide acetyltransferase)
AK171_GM001700	{3:1771347:1772474:+}	K03621	plsX	glycerol-3-phosphate acyltransferase PlsX
AK171_GM002634	{3:2767464:2767934:-}	K03830	yafP	putative acetyltransferase
AK171_GM002652	{3:2794558:2795826:-}	K09699	Lipoa	mide acyltransferase component of branched-chain alpha-keto acid dehydrogenase complex
Chalcone synthase
AK171_GM001052	{3:1087808:1088791:+}	K00648	fabH3-	oxoacyl-[acyl-carrier-protein] synthase III
AK171_GM001701	{3:1772490:1773461:+}	K00648	fabH	3-oxoacyl-[acyl-carrier-protein] synthase III
AK171_GM001989	{3:2082261:2083385:+}	K16872		beta-ketodecanoyl-[acyl-carrier-protein] synthase
Ectoin biosynthesis
AK171_GM002072	{3:2163054:2163446:-}	K06720	ectC	L-ectoine synthase 4.2.1.108
AK171_GM002073	{3:2163471:2164757:-}	K00836	ectB	dat diaminobutyrate-2-oxoglutarate transaminase
AK171_GM002074	{3:2164806:2165357:-}	K06718	ectA	L-24-diaminobutyric acid acetyltransferase
AK171_GM002557	{3:2689338:2689817:-}	K15782	doeX	Lrp/AsnC family transcriptional regulator regulator of ectoine-degradation genes
NPRS-Like genes (Lysine)
AK171_GM000099	{3:105200:106009:+}	K01778	dapF	diaminopimelate
AK171_GM000119	{3:128059:129201:-}	K00290	LYS1	saccharopine dehydrogenase
AK171_GM000371	{3:380221:380979:-}	K00215	dapB	4-hydroxy-tetrahydrodipicolinate reductase
AK171_GM000381	{3:388809:389813:-}	K00293	LYS9	saccharopine dehydrogenase (NADP+ L-glutamate forming)
AK171_GM000889	{3:922924:923538:+}	K00290	LYS1	saccharopine dehydrogenase (NAD+ L-lysine forming)
AK171_GM001945	{3:2035161:2036345:-}	K00134	GAPDH	gapA glyceraldehyde 3-phosphate dehydrogenase
AK171_GM002012	{3:2103647:2104537:-}	K06895	lysE	argO L-lysine exporter family protein LysE/ArgO
AK171_GM002071	{3:2161603:2163039:-}	K00821	argD	acetylornithine/N-succinyldiaminopimelate aminotransferase
AK171_GM002296	{3:2431571:2432158:+}	K06998	phzF	trans-23-dihydro-3-hydroxyanthranilate isomerase
AK171_GM002410	{3:2541960:2542577:+}	K00928	lysC	aspartate kinase
AK171_GM002633	{3:2766718:2767341:-}	K00134	gapA	glyceraldehyde 3-phosphate dehydrogenase
Benzoate degradation
AK171_GM000417	{3:431564:432451:+}	K14731	mlhB	epsilon-lactone hydrolase
AK171_GM000552	{3:579283:579687:+}	K01075		2.23 4-hydroxybenzoyl-CoA thioesterase 3.1.2.23
AK171_GM001084	{3:1121987:1124188:-}	K01782	fadJ	3-hydroxyacyl-CoA dehydrogenase / enoyl-CoA hydratase / 3-hydroxybutyryl-CoA epimerase
Nitrogen fixation
AK171_GM000155	{3:171400:172329:-}	K03522	fixB	etfA electron transfer flavoprotein alpha subunit -- }
AK171_GM000156	{3:172329:173087:-}	K03521	fixA	etfB electron transfer flavoprotein beta subunit -- }
AK171_GM000766	{3:801448:802518:+}	K02588	nifH	PF00448:SRP54-type protein GTPase domain
AK171_GM001252	{3:1298625:1299077:-}	K04488	nifU	omolog involved in Fe-S cluster formation O Posttranslational modification protein
AK171_GM002376	{3:2507741:2507899:-}	K07456	fixS	Nitrogen fixation protein FixS
AK171_GM002812	{3:2955640:2956443:+}	K02588	NifH	rxC family
Nitrogen regulaters
AK171_GM000021	{3:23317:23781:-}	K02806	PTS-Nt	r-EIIA ptsN PTS system nitrogen regulatory IIA component
AK171_GM001286	{3:1329501:1330589:+}	K07708	glnL	ntrB two-component system NtrC family nitrogen regulation sensor histidine kinase
AK171_GM001287	{3:1330607:1331986:+}	K07712	glnG	ntrC two-component system NtrC family nitrogen regulation response regulator GlnG
AK171_GM001288	{3:1332095:1334365:+}	K13598	ntrY	two-component system NtrC family nitrogen regulation sensor histidine kinase NtrY 2.7.13.3
AK171_GM001289	{3:1334362:1335780:+}	K13599	ntrX	two-component system NtrC family nitrogen regulation response regulator NtrX -
AK171_GM001582	{3:1650706:1651044:+}	K04751	glnB	nitrogen regulatory protein P-II 1
AK171_GM002272	{3:2406335:2408068:-}	K14980	chvG	two-component system
AK171_GM002292	{3:2428128:2429126:-}	K00459	ncd2	npd nitronate monooxygenase 1.13.12.16
AK171_GM002471	{3:2593679:2594017:+}	K04751	glnB	nitrogen regulatory protein P-II 1

## Sheet: Table S8
Table S7.Function highlight of Tritonibacter sp. AK171 genome
Gene ID	Gene	Annotation	Refrences
Stress tolerance genes
Detoxification systems (e.g. ROS, peroxides)
AK171_GM000029	trkH	trkG/ktrB proteins mediate K+ uptake in bacteria
AK171_GM000030	trkH	trkG ktrB trk system potassium uptake protein
AK171_GM000035	cytoc	hrome c peroxidase
AK171_GM000143	clpB	ATP-dependent Clp protease ATP-binding subunit ClpB
AK171_GM000632	nhaC	Na+:H+ antiporter NhaC family
AK171_GM000699	clpA	ATP-dependent Clp protease ATP-binding subunit ClpA
AK171_GM001104	phaG	multicomponent K+:H+ antiporter subunit G
AK171_GM001105	phaF	multicomponent K+:H+ antiporter subunit F
AK171_GM001106	phaE	multicomponent K+:H+ antiporter subunit E
AK171_GM001107	phaD	multicomponent K+:H+ antiporter subunit D
AK171_GM001108	phaC	multicomponent K+:H+ antiporter subunit C
AK171_GM001109	phaA	multicomponent K+:H+ antiporter subunit A
AK171_GM001121	clpP	CLPP ATP-dependent Clp protease protease subunit 3.4.21.92
AK171_GM001122	clpX	CLPX ATP-dependent Clp protease ATP-binding subunit ClpX
AK171_GM001515	BCP	PRXQ DOT5 peroxiredoxin Q/BCP
AK171_GM001633	katG	catalase-peroxidase 1.11.1.21
AK171_GM001633	SOD2	superoxide dismutase Fe-Mn family
AK171_GM002043	TC.KE	F monovalent cation:H+ antiporter-2 CPA2 family
AK171_GM002063	pcaC	4-carboxymuconolactone decarboxylase
AK171_GM002104	vasG	clpV type VI secretion system protein VasG
AK171_GM002360	yrbG	cation:H+ antiporter
AK171_GM002373	clpS	ATP-dependent Clp protease adaptor protein ClpS
AK171_GM002669	katG	catalase-peroxidase
AK171_GM002794	hslV	clpQ ATP-dependent HslUV protease peptidase subunit HslV 3.4.25.2
AK171_GM002840	VGSC	voltage-gated sodium channel
Flavonoides (Salinity stress tolerance and PGP ) (Gupta et al., 2022 and Kurniawan and Chuang, 2022)
AK171_GM001041	fpr	ferredoxin/flavodoxin---NADP+ reductase 1.18.1.2 1.19.1.1 }
AK171_GM000155	etfA	electron transfer flavoprotein alpha subunit
Antioxidant thioredoxin system (TS) (Oxidative stress toleranse and PGP) (Marfetán et al, 2023 and Bela et al., 2015)
AK171_GM000063	ybbN	putative thioredoxin
AK171_GM002004	trxB	TRR thioredoxin reductase (NADPH) 1.8.1.9
Terpenoid backbone biosynthesis (Submergence stress toleranse and symbiosis and yield increase ) (Koza et. a., 2022 and Sun et. al., 2023)
AK171_GM000321	atoB	acetyl-CoA C-acetyltransferase
AK171_GM001234	uppS	undecaprenyl diphosphate synthase
AK171_GM001236	dxr	1-deoxy-D-xylulose-5-phosphate reductoisomerase
AK171_GM001284	ispDF	2-C-methyl-D-erythritol 4-phosphate cytidylyltransferase
AK171_GM001760	gcpE	ispG (E)-4-hydroxy-3-methylbut-2-enyl-diphosphate synthase
AK171_GM002409	ispH	lytB 4-hydroxy-3-methylbut-2-en-1-yl diphosphate reductase
AK171_GM002668	atoB	acetyl-CoA C-acetyltransferase
AK171_GM002866	dxs	1-deoxy-D-xylulose-5-phosphate synthase
AK171_GM002867	ispA	farnesyl diphosphate synthase
AK171_GM002974	atoB	acetyl-CoA C-acetyltransferase
AK171_GM000066	ubiH	2-octaprenyl-6-methoxyphenol hydroxylase
AK171_GM000214	ubiE	demethylmenaquinone methyltransferase
AK171_GM002851	ubiG	2-polyprenyl-6-hydroxyphenyl methylase
AK171_GM002976	ubiE	demethylmenaquinone methyltransferase
Carotenoid Biosynthesis
AK171_GM000050		GO:0016117; carotenoid biosynthetic process
AK171_GM000066
AK171_GM000257
AK171_GM000454
AK171_GM000487
AK171_GM000504
AK171_GM000541
AK171_GM000634
AK171_GM000882
AK171_GM000897
AK171_GM000954
AK171_GM001425
AK171_GM001509
AK171_GM001638
AK171_GM001720
AK171_GM002291
AK171_GM002306
AK171_GM002466
AK171_GM002651
AK171_GM002928
Lipopolysaccharides
AK171_GM000014	kdsB	K00979 kdsB 3-deoxy-manno-octulosonate cytidylyltransferase (CMP-KDO synthetase) 2.7.7.38
AK171_GM000023	IbtB	K06861 lptB lipopolysaccharide export system ATP-binding protein
AK171_GM000024	IbtA	K09774 lptA lipopolysaccharide export system protein LptA
AK171_GM000025	IbtC	K11719 lptC lipopolysaccharide export system protein LptC
AK171_GM000053	IbtE	K03643 lptE, rlpB LPS-assembly lipoprotein
AK171_GM000126	fadD	K01897 ACSL, fadD long-chain acyl-CoA synthetase 6.2.1.3, COG1022 Long-chain acyl-CoA synthetase (AMP-forming)
AK171_GM000931	kdsA	K01627 kdsA 2-dehydro-3-deoxyphosphooctonate aldolase (KDO 8-P synthase) 2.5.1.55
AK171_GM001242	IpxA	K00677 lpxA UDP-N-acetylglucosamine acyltransferase 2.3.1.129
AK171_GM001244	IpxB	K00748 lpxB lipid-A-disaccharide synthase 2.4.1.182
AK171_GM001394	IpxD	K02536 lpxD UDP-3-O-[3-hydroxymyristoyl] glucosamine N-acyltransferase 2.3.1.191
AK171_GM001597	IpxL	K02517 lpxL, htrB Kdo2-lipid IVA lauroyltransferase 2.3.1.241
AK171_GM001665	IptF	K07091 lptF lipopolysaccharide export system permease protein
AK171_GM001666	IptG	K11720 lptG lipopolysaccharide export system permease protein
AK171_GM001882	kdtA	K02527 kdtA, waaA 3-deoxy-D-manno-octulosonic-acid transferase 2.4.99.12 2.4.99.13 2.4.99.14 2.4.99.15
AK171_GM001883	IpcC	K12989 lpcC mannosyltransferase 2.4.1.
AK171_GM001917	IpxC	K02535 lpxC UDP-3-O-[3-hydroxymyristoyl] N-acetylglucosamine deacetylase 3.5.1.108
AK171_GM001961	kdsA	K01627 kdsA 2-dehydro-3-deoxyphosphooctonate aldolase (KDO 8-P synthase) 2.5.1.55
AK171_GM002500	kdtA	K02527 kdtA, waaA 3-deoxy-D-manno-octulosonic-acid transferase 2.4.99.12 2.4.99.13 2.4.99.14 2.4.99.15
AK171_GM002501	IpxK	K00912 lpxK tetraacyldisaccharide 4'-kinase 2.7.1.130
Plant Grwoth Promotion Genes
Iron uptake / Siderophores (pyochelin) / ABC transporters
AK171_GM000309	exbB	biopolymer transport protein ExbB
AK171_GM000310	exbD	biopolymer transport protein ExbD
AK171_GM000311	exbD	biopolymer transport protein ExbD
AK171_GM000312	tonB	periplasmic protein TonB
AK171_GM000901	bcr	tcaB MFS transporter DHA1 family multidrug resistance protein
AK171_GM001357	GCDH	gcdH glutaryl-CoA dehydrogenase 1.3.8.6
AK171_GM001515	BCP	PRXQ DOT5 peroxiredoxin Q/BCP 1.11.1.15
AK171_GM002563	FhuC	ABC.FEV.A iron complex transport system ATP-binding protein
AK171_GM001605	ccmABCD	heme exporter
AK171_GM001606
AK171_GM001607
AK171_GM001608
AK171_GM002244	pchB	Salicylate biosynthesis protein, siderophore (Pyochelin)
AK171_GM001324		ABC-type cobalamin/Fe3+-siderophores transport system
AK171_GM002563
AK171_GM002888
IAA biosynthesis
Tryptophan biosynthesis
AK171_GM000409	trpS	tryptophanyl-tRNA synthetase
AK171_GM001465	trpC
AK171_GM001463	trpD
AK171_GM001460	trpE
AK171_GM001462	trpG
AK171_GM000409	trpS
AK171_GM002695	aroC
AK171_GM002805	aroE
AK171_GM000228	aroF
Folate biosynthesis
AK171_GM002534	folC	K11754 folC dihydrofolate synthase / folylpolyglutamate synthase 6.3.2.12 6.3.2.17
AK171_GM000059	ribA, RIB1	K01497 ribA, RIB1 GTP cyclohydrolase II 3.5.4.25
AK171_GM000479	folB	K01633 folB 7,8-dihydroneopterin aldolase/epimerase/oxygenase 4.1.2.25 5.1.99.8 1.13.11.81
AK171_GM000480	folP	K00796 folP dihydropteroate synthase 2.5.1.15
AK171_GM000665	ribBA	K14652 ribBA 3,4-dihydroxy 2-butanone 4-phosphate synthase / GTP cyclohydrolase II 4.1.99.12 3.5.4.25
AK171_GM000840	folE2	K09007 folE2 GTP cyclohydrolase IB 3.5.4.16
AK171_GM001034	mocA	K07141 mocA molybdenum cofactor cytidylyltransferase 2.7.7.76
AK171_GM001466	moaC	K03637 moaC, CNX3 cyclic pyranopterin monophosphate synthase 4.6.1.17
AK171_GM001467	moeA	K03750 moeA molybdopterin molybdotransferase 2.10.1.1
AK171_GM001767	queF	K09457 queF 7-cyano-7-deazaguanine reductase 1.7.1.13
AK171_GM001768	queE	K10026 queE 7-carboxy-7-deazaguanine synthase 4.3.99.3
AK171_GM001769	queD	K01737 queD, ptpS, PTS 6-pyruvoyltetrahydropterin/6-carboxytetrahydropterin synthase 4.2.3.12 4.1.2.50
AK171_GM001770	queC	K06920 queC 7-cyano-7-deazaguanine synthase 6.3.4.20
AK171_GM001881	moaA	K03639 moaA, CNX2 GTP 3',8-cyclase 4.1.99.22
AK171_GM001983	pabC	K02619 pabC 4-amino-4-deoxychorismate lyase 4.1.3.38
AK171_GM001984	pabB	K01665 pabB para-aminobenzoate synthetase component I 2.6.1.85
AK171_GM002309	PCBD	K01724 PCBD, phhB 4a-hydroxytetrahydrobiopterin dehydratase 4.2.1.96
AK171_GM002407	folK	K00950 folK 2-amino-4-hydroxy-6-hydroxymethyldihydropteridine diphosphokinase 2.7.6.3
AK171_GM002534	folC	K11754 folC dihydrofolate synthase / folylpolyglutamate synthase 6.3.2.12 6.3.2.17
Motility
AK171_GM000442	mcp	mcp methyl-accepting chemotaxis protein
AK171_GM000796
AK171_GM001163
AK171_GM001264
AK171_GM001432
AK171_GM001625
AK171_GM001821
AK171_GM002286
AK171_GM002694
AK171_GM002889
AK171_GM000696	motB	K02557 motB chemotaxis protein MotB
AK171_GM001577	cheBR	K13924 cheBR two-component system, chemotaxis family, CheB/CheR fusion protein 2.1.1.80 3.1.1.61
AK171_GM001596	fliG	K02410 fliG flagellar motor switch protein FliG
AK171_GM002042	aer	K03776 aer aerotaxis receptor
AK171_GM002891	motB	K02557 motB chemotaxis protein MotB
AK171_GM002892	flgE	K02390 flgE flagellar hook protein FlgE
AK171_GM002893	flgK	K02396 flgK flagellar hook-associated protein 1 FlgK
AK171_GM002894	flgL	K02397 flgL flagellar hook-associated protein 3 FlgL
AK171_GM002895	flgl	K02394 flgI flagellar P-ring protein precursor FlgI
AK171_GM002896	fliP	K02419 fliP flagellar biosynthetic protein FliP
AK171_GM002897	fliNY	K02417 fliNY, fliN flagellar motor switch protein FliN/FliY
AK171_GM002898	fliH	K02411 fliH flagellar assembly protein FliH
AK171_GM002899	fliF	K02409 fliF flagellar M-ring protein FliF
AK171_GM002903	motA	K02556 motA chemotaxis protein MotA
AK171_GM002905	flhA	K02400 flhA flagellar biosynthesis protein FlhA
AK171_GM002906	fliR	K02421 fliR flagellar biosynthetic protein FliR
AK171_GM002907	flhB	K02401 flhB flagellar biosynthetic protein FlhB
AK171_GM002910	flgH	K02393 flgH flagellar L-ring protein precursor FlgH
AK171_GM002911	flgA	K02386 flgA flagella basal body P-ring formation protein FlgA
AK171_GM002912	flgG	K02392 flgG flagellar basal-body rod protein FlgG
AK171_GM002913	flgF	K02391 flgF flagellar basal-body rod protein FlgF
AK171_GM002914	fliQ	K02420 fliQ flagellar biosynthetic protein FliQ
AK171_GM002915	fliE	K02408 fliE flagellar hook-basal body complex protein FliE
AK171_GM002916	flgC	K02388 flgC flagellar basal-body rod protein FlgC
AK171_GM002917	flgB	K02387 flgB flagellar basal-body rod protein FlgB
AK171_GM002918	flil	K02412 fliI flagellum-specific ATP synthase 3.6.3.14
AK171_GM002926	flgD	K02389 flgD flagellar basal-body rod modification protein FlgD
Photosynthesis/Bacteriochlorophylloid
AK171_GM000381	gapA	K00134 GAPDH, gapA glyceraldehyde 3-phosphate dehydrogenase 1.2.1.12
AK171_GM000472	rpiB	K01808 rpiB ribose 5-phosphate isomerase B 5.3.1.6
AK171_GM000477	ppdK	K01006 ppdK pyruvate, orthophosphate dikinase 2.7.9.1
AK171_GM000624	glpX	K11532 glpX-SEBP fructose-1,6-bisphosphatase II / sedoheptulose-1,7-bisphosphatase 3.1.3.11 3.1.3.37
AK171_GM000702	atpH	K02113 ATPF1D, atpH F-type H+-transporting ATPase subunit delta
AK171_GM000703	atpA	K02111 ATPF1A, atpA F-type H+-transporting ATPase subunit alpha 3.6.3.14
AK171_GM000704	atpG	K02115 ATPF1G, atpG F-type H+-transporting ATPase subunit gamma
AK171_GM000705	atpD	K02112 ATPF1B, atpD F-type H+-transporting ATPase subunit beta 3.6.3.14
AK171_GM000706	atpC	K02114 ATPF1E, atpC F-type H+-transporting ATPase subunit epsilon
AK171_GM000797	ALDO	K01623 ALDO fructose-bisphosphate aldolase, class I 4.1.2.13
AK171_GM000814	ripA	K01807 rpiA ribose 5-phosphate isomerase A 5.3.1.6
AK171_GM001072	maeB	K00029 E1.1.1.40, maeB malate dehydrogenase (oxaloacetate-decarboxylating)(NADP+) 1.1.1.40
AK171_GM001491	tktAB	K00615 E2.2.1.1, tktA, tktB transketolase 2.2.1.1
AK171_GM001493	gapA	K00134 GAPDH, gapA glyceraldehyde 3-phosphate dehydrogenase 1.2.1.12
AK171_GM001523	pgk	K00927 PGK, pgk phosphoglycerate kinase 2.7.2.3
AK171_GM001839	tpiA	K01803 TPI, tpiA triosephosphate isomerase (TIM) 5.3.1.1
AK171_GM002129	gapA	K00134 GAPDH, gapA glyceraldehyde 3-phosphate dehydrogenase 1.2.1.12
AK171_GM002235	gapA	K00134 GAPDH, gapA glyceraldehyde 3-phosphate dehydrogenase 1.2.1.12
AK171_GM002274	pckA	K01610 E4.1.1.49, pckA phosphoenolpyruvate carboxykinase (ATP) 4.1.1.49
AK171_GM002431	atpF	K02109 ATPF0B, atpF F-type H+-transporting ATPase subunit b
AK171_GM002432	atpF	K02109 ATPF0B, atpF F-type H+-transporting ATPase subunit b
AK171_GM002433	atpE	K02110 ATPF0C, atpE F-type H+-transporting ATPase subunit c
AK171_GM002434	atpB	K02108 ATPF0A, atpB F-type H+-transporting ATPase subunit a
AK171_GM002822	maeB	K00029 E1.1.1.40, maeB malate dehydrogenase (oxaloacetate-decarboxylating)(NADP+) 1.1.1.40
AK171_GM001606	BCHF	PF01578:Cytochrome C assembly protein PF07284:2-vinyl bacteriochlorophyllide hydratase (BCHF)
Nodulation protein/ Nitrogen fixation
AK171_GM000020	NodH	COG4424 LPS sulfotransferase NodH M, WP_065333580.1; nodulation protein NodH
AK171_GM000155	fixB	etfA electron transfer flavoprotein alpha subunit
AK171_GM000156	fixA	etfB electron transfer flavoprotein beta subunit
AK171_GM000766	nifH	PF00448:SRP54-type protein GTPase domain
AK171_GM001252	nifU	omolog involved in Fe-S cluster formation O Posttranslational modification protein
AK171_GM002376	fixS	Nitrogen fixation protein FixS
AK171_GM002812	NifH	rxC family
Ectoin biosynthesis
AK171_GM002072	ectC	L-ectoine synthase 4.2.1.108		{3:2163054:2163446:-}	K06720
AK171_GM002073	ectB	dat diaminobutyrate-2-oxoglutarate transaminase		{3:2163471:2164757:-}	K00836
AK171_GM002074	ectA	L-24-diaminobutyric acid acetyltransferase		{3:2164806:2165357:-}	K06718
AK171_GM002557	doeX	Lrp/AsnC family transcriptional regulator regulator of ectoine-degradation genes		{3:2689338:2689817:-}	K15782
Molybdopterin-binding domain and could be a sulfite oxidase
AK171_GM000134	paaK	paaK phenylacetate-CoA ligase 6.2.1.30
AK171_GM000405	paaK	paaK phenylacetate-CoA ligase 6.2.1.31
AK171_GM001055	paaK	Phenylacetate-coenzyme A ligase PaaK, adenylate-forming domain family H Coenzyme transport and metabolism
AK171_GM001044	cysl	cysI sulfite reductase (NADPH) hemoprotein beta-component 1.8.1.2
AK171_GM002421	malY	patB, malY cystathione beta-lyase 4.4.1.8
Biocontrol genes
Tropodithietic acid (TDA) production
AK171_GM000056	ompU	outer membrane protein OmpU
AK171_GM000134	paaK	phenylacetate-CoA ligase
AK171_GM000153	paaH	3-hydroxybutyryl-CoA dehydrogenase
AK171_GM000401	paaX	phenylacetic acid degradation operon negative regulatory protein
AK171_GM000402	paaZ	oxepin-CoA hydrolase / 3-oxo-56-dehydrosuberyl-CoA semialdehyde dehydrogenase
AK171_GM000403	paaG	2-(12-epoxy-12-dihydrophenyl)acetyl-CoA isomerase
AK171_GM000404	paaI	acyl-CoA thioesterase 3.1.2.
AK171_GM000405	paaK	phenylacetate-CoA ligase
AK171_GM000888	iciA	LysR family transcriptional regulator
AK171_GM000947	ampR	LysR family transcriptional regulator regulator of gene expression of beta-lactamase
AK171_GM001473	paaG	2-(12-epoxy-12-dihydrophenyl)acetyl-CoA isomerase
AK171_GM002060	pcaQ	LysR family transcriptional regulator pca operon transcriptional activator
AK171_GM002670	oxyR	LysR family transcriptional regulator hydrogen peroxide-inducible genes activator
AK171_GM002870	ompR	two-component system
Antibiotic/Bacteriocin Biosynthesis
AK171_GM000407	TraT	PF05433:Glycine zipper 2TM domain PF05818:Enterobacterial TraT complement resistance protein PF10439:Bacteriocin class II with double-glycine leader peptide
AK171_GM002125	IapB	K12541 lapB ATP-binding cassette, subfamily C, bacterial LapB, COG2274 ABC-type bacteriocin/lantibiotic exporters, contain an N-terminal double-glycine peptidase domain V Defense mechanisms
AK171_GM002280	TraT	PF05433:Glycine zipper 2TM domain PF05818:Enterobacterial TraT complement resistance protein PF10439:Bacteriocin class II with double-glycine leader peptide
AK171_GM002415		PF10439:Bacteriocin class II with double-glycine leader peptide PF04226:Transglycosylase associated protein
Volatile organic compounds (VOCs)
AK171_GM000066	ubiH	2-octaprenyl-6-methoxyphenol hydroxylase
AK171_GM000214	ubiE	demethylmenaquinone methyltransferase / 2-methoxy-6-polyprenyl-14-benzoquinol methylase
AK171_GM000487	ubiH	2-octaprenyl-6-methoxyphenol hydroxylase
AK171_GM002851	ubiG	2-polyprenyl-6-hydroxyphenyl methylase / 3-demethylubiquinone-9 3-methyltransferase
AK171_GM002975	ubiB	ubiquinone biosynthesis protein
AK171_GM002976	ubiE	demethylmenaquinone methyltransferase / 2-methoxy-6-polyprenyl-14-benzoquinol methylase
Acetoin
AK171_GM000483	ilvC	ketol-acid reductoisomerase
AK171_GM000846	ilvB	acetolactate synthase I/II/III large subunit
AK171_GM001118	ilvI	acetolactate synthase I/II/III large subunit
AK171_GM001743	ilvG	acetolactate synthase I/II/III large subunit
AK171_GM001744	ilvH	acetolactate synthase I/III small subunit
AK171_GM002323	ilvD	dihydroxy-acid dehydratase
AK171_GM002569	ilvA	threonine dehydratase
AK171_GM002830	ilvA	threonine dehydratase
AK171_GM002872	ilvE	branched-chain amino acid aminotransferase
AK171_GM002960	ilvA	tdcB threonine dehydratase
Polyketides synthase
AK171_GM000076	atoB	acetyl-CoA C-acetyltransferase
AK171_GM000770	murE	UDP-N-acetylmuramoyl-L-alanyl-D-glutamate--26-diaminopimelate ligase
AK171_GM000918	pat	phosphinothricin acetyltransferase
AK171_GM001085	atoB	acetyl-CoA C-acetyltransferase
AK171_GM001242	lpxA	UDP-N-acetylglucosamine acyltransferase
AK171_GM001394	lpxD	UDP-3-O-[3-hydroxymyristoyl] glucosamine N-acyltransferase
AK171_GM001403	plsC	1-acyl-sn-glycerol-3-phosphate acyltransferase
AK171_GM001528	pdhB	pyruvate dehydrogenase E1 component beta subunit
AK171_GM001529	aceF	pdhC pyruvate dehydrogenase E2 component (dihydrolipoamide acetyltransferase)
AK171_GM001700	plsX	glycerol-3-phosphate acyltransferase PlsX
AK171_GM002634	yafP	putative acetyltransferase
AK171_GM002652	Lipoa	mide acyltransferase component of branched-chain alpha-keto acid dehydrogenase complex
